# Supplementary material for: ﻿Amolops cuongi (Amphibia, Anura, Ranidae), a new species from the Hoang Lien Range, Vietnam
Source: Zookeys. 2025 Oct 22;1256:235–57. doi: 10.3897/zookeys.1256.158846 (PMC12572962; doi:10.3897/zookeys.1256.158846)
Supplement: XML Treatment for Amolops cuongi [file zookeys.1256.158846-treatment1.xml]

<!DOCTYPE tp:taxon-treatment
  PUBLIC "-//TaxonX//DTD Taxonomic Treatment Publishing DTD v0 20100105//EN" "tax-treatment-NSO.dtd">
<tp:taxon-treatment xmlns:tp="http://www.plazi.org/taxpub"><tp:treatment-meta><kwd-group><label>Taxon classification</label><kwd>
                <named-content content-type="kingdom">Animalia</named-content>
              </kwd><kwd>
                <named-content content-type="order">Anura</named-content>
              </kwd><kwd>
                <named-content content-type="family">Ranidae</named-content>
              </kwd></kwd-group><mixed-citation publication-type="journal"><person-group><name><surname>Pham</surname><given-names>Anh Van</given-names></name><name><surname>Van Hoang</surname><given-names>Chung</given-names></name><name><surname>Tapley</surname><given-names>Benjamin</given-names></name><name><surname>Nguyen</surname><given-names>Luan Thanh</given-names></name><name><surname>Nguyen</surname><given-names>Hanh Huu</given-names></name><name><surname>La</surname><given-names>Toi Van</given-names></name><name><surname>Ziegler</surname><given-names>Thomas</given-names></name><name><surname>Rowley</surname><given-names>Jodi J. L.</given-names></name><name><surname>Nguyen</surname><given-names>Truong Quang</given-names></name><name><surname>Le</surname><given-names>Minh Duc</given-names></name></person-group><article-title>﻿<italic><tp:taxon-name><tp:taxon-name-part taxon-name-part-type="genus" reg="Amolops">Amolops</tp:taxon-name-part> <tp:taxon-name-part taxon-name-part-type="species" reg="cuongi">cuongi</tp:taxon-name-part></tp:taxon-name></italic> (<tp:taxon-name><tp:taxon-name-part taxon-name-part-type="class">Amphibia</tp:taxon-name-part></tp:taxon-name>, <tp:taxon-name><tp:taxon-name-part taxon-name-part-type="order">Anura</tp:taxon-name-part></tp:taxon-name>, <tp:taxon-name><tp:taxon-name-part taxon-name-part-type="family">Ranidae</tp:taxon-name-part></tp:taxon-name>), a new species from the Hoang Lien Range, Vietnam</article-title><source>Zookeys</source><day>22</day><month>10</month><year>2025</year><volume>1256</volume><fpage>235</fpage><lpage>257</lpage><pub-id pub-id-type="doi">10.3897/zookeys.1256.158846</pub-id></mixed-citation></tp:treatment-meta><tp:nomenclature><label>﻿</label><tp:taxon-name><object-id xmlns:xlink="http://www.w3.org/1999/xlink" content-type="arpha" xlink:type="simple">22ADAF93-5CB2-508D-BC89-0A645C4F5A6C</object-id>
              <tp:taxon-name-part taxon-name-part-type="genus" reg="Amolops">Amolops</tp:taxon-name-part>
              <tp:taxon-name-part taxon-name-part-type="species" reg="cuongi">cuongi</tp:taxon-name-part>
              <object-id xmlns:xlink="http://www.w3.org/1999/xlink" content-type="zoobank" xlink:type="simple">https://zoobank.org/E3F15F15-12DE-44F1-BC6A-37579E18E48A</object-id>
            </tp:taxon-name><tp:taxon-status xmlns:xlink="http://www.w3.org/1999/xlink" xlink:type="simple">sp. nov.</tp:taxon-status><xref ref-type="fig" rid="F3">Figs 3</xref><xref ref-type="fig" rid="F4">, 4</xref><xref ref-type="fig" rid="F5">, 5</xref><xref ref-type="fig" rid="F6">, 6</xref></tp:nomenclature><tp:treatment-sec sec-type="type material" id="SECID0EFFAG"><title>Type material.</title><p><bold><italic>Holotype</italic>.</bold><abbrev xmlns:xlink="http://www.w3.org/1999/xlink" content-type="institution" xlink:title="Institute of Ecology and Biological Resources" id="ABBRID0EQFAG" xlink:type="simple">IEBR</abbrev> A.5139 (Field No. LC2020.82), • adult male, collected by C. T. Pham, C. V. Hoang, T. V. Phan, N. B. Sung, and A. V. Pham on 16 May 2020, found in evergreen forest near Ho Thau Village, Ho Thau Commune, Lai Chau Province, Vietnam (<named-content xmlns:xlink="http://www.w3.org/1999/xlink" content-type="dwc:verbatimCoordinates" xlink:type="simple"><named-content content-type="geo-json" specific-use="{&#34;type&#34;:&#34;Point&#34;,&#34;coordinates&#34;:[103.608094,22.408313]}" id="NCID0EYFAG" xlink:type="simple">22.408313°N, 103.608094°E</named-content></named-content>, at an elevation of 2442 m). <bold><italic>Paratypes</italic>.</bold> In <bold>Lai Chau Province</bold>, Vietnam: • two adult females, <abbrev xmlns:xlink="http://www.w3.org/1999/xlink" content-type="institution" xlink:title="Institute of Ecology and Biological Resources" id="ABBRID0EDGAG" xlink:type="simple">IEBR</abbrev> A.5140 (Field No. LC2020.179), <abbrev xmlns:xlink="http://www.w3.org/1999/xlink" content-type="institution" xlink:title="Institute of Ecology and Biological Resources" id="ABBRID0EIGAG" xlink:type="simple">IEBR</abbrev> A.5141 (Field No. LC2020.181), the same data as the holotype. • one adult male <abbrev xmlns:xlink="http://www.w3.org/1999/xlink" content-type="institution" xlink:title="Institute of Institute of Life Science– Herpetology" id="ABBRID0ENGAG" xlink:type="simple">ILS H</abbrev>.3665 (Figs <xref ref-type="fig" rid="F5">5</xref>, <xref ref-type="fig" rid="F6">6A</xref>) and one adult female <abbrev xmlns:xlink="http://www.w3.org/1999/xlink" content-type="institution" xlink:title="Institute of Institute of Life Science– Herpetology" id="ABBRID0E1GAG" xlink:type="simple">ILS H</abbrev>.3666<sup>nd</sup>, collected in disturbed evergreen forest of Hoang Lien Range in (<named-content xmlns:xlink="http://www.w3.org/1999/xlink" content-type="dwc:verbatimCoordinates" xlink:type="simple"><named-content content-type="geo-json" specific-use="{&#34;type&#34;:&#34;Point&#34;,&#34;coordinates&#34;:[103.772260,22.347300]}" id="NCID0EEHAG" xlink:type="simple">22.3473°N, 103.77226°E</named-content></named-content>; 1928 m a.s.l.), on 10 September 2018 by L. T. Nguyen, C. T. Nguyen, and H. V. Luong. In <bold>Lao Cai Province</bold>, Vietnam: • specimens collected in the forest of Hoang Lien Range, near Sa Pa by L. T. Nguyen, C. T. Nguyen, B. Tapley and L. Harding: • one adult female <abbrev xmlns:xlink="http://www.w3.org/1999/xlink" content-type="institution" xlink:title="Institute of Institute of Life Science– Herpetology" id="ABBRID0ELHAG" xlink:type="simple">ILS H</abbrev>.3662 (Fig. <xref ref-type="fig" rid="F6">6E</xref>) and one subadult <abbrev xmlns:xlink="http://www.w3.org/1999/xlink" content-type="institution" xlink:title="Institute of Institute of Life Science– Herpetology" id="ABBRID0EUHAG" xlink:type="simple">ILS H</abbrev>.3663 (Fig. <xref ref-type="fig" rid="F6">6G</xref>) (<named-content xmlns:xlink="http://www.w3.org/1999/xlink" content-type="dwc:verbatimCoordinates" xlink:type="simple"><named-content content-type="geo-json" specific-use="{&#34;type&#34;:&#34;Point&#34;,&#34;coordinates&#34;:[103.768970,22.315170]}" id="NCID0EAIAG" xlink:type="simple">22.31517°N, 103.76897°E</named-content></named-content>; 2629 m a.s.l.) on 14 September 2017; • one adult female <abbrev xmlns:xlink="http://www.w3.org/1999/xlink" content-type="institution" xlink:title="Institute of Institute of Life Science– Herpetology" id="ABBRID0EFIAG" xlink:type="simple">ILS H</abbrev>.3664 (<named-content xmlns:xlink="http://www.w3.org/1999/xlink" content-type="dwc:verbatimCoordinates" xlink:type="simple"><named-content content-type="geo-json" specific-use="{&#34;type&#34;:&#34;Point&#34;,&#34;coordinates&#34;:[103.768450,22.314880]}" id="NCID0ENIAG" xlink:type="simple">22.31488°N, 103.76845°E</named-content></named-content>; 2690 m a.s.l.) on 14 September 2017; collected by L. T. Nguyen, C. T. Nguyen and L. V. Hoang on 13 June 2018: • one adult male <abbrev xmlns:xlink="http://www.w3.org/1999/xlink" content-type="institution" xlink:title="Institute of Institute of Life Science– Herpetology" id="ABBRID0ESIAG" xlink:type="simple">ILS H</abbrev>.3667 (<named-content xmlns:xlink="http://www.w3.org/1999/xlink" content-type="dwc:verbatimCoordinates" xlink:type="simple"><named-content content-type="geo-json" specific-use="{&#34;type&#34;:&#34;Point&#34;,&#34;coordinates&#34;:[103.768600,22.314900]}" id="NCID0E1IAG" xlink:type="simple">22.3149°N, 103.7686°E</named-content></named-content>; 2635 m a.s.l.) and one adult female <abbrev xmlns:xlink="http://www.w3.org/1999/xlink" content-type="institution" xlink:title="Institute of Institute of Life Science– Herpetology" id="ABBRID0E6IAG" xlink:type="simple">ILS H</abbrev>.3668 (<named-content xmlns:xlink="http://www.w3.org/1999/xlink" content-type="dwc:verbatimCoordinates" xlink:type="simple"><named-content content-type="geo-json" specific-use="{&#34;type&#34;:&#34;Point&#34;,&#34;coordinates&#34;:[103.767500,22.314500]}" id="NCID0EHJAG" xlink:type="simple">22.3145°N, 103.7675°E</named-content></named-content>; 2685 m a.s.l.); • one adult female <abbrev xmlns:xlink="http://www.w3.org/1999/xlink" content-type="institution" xlink:title="Institute of Institute of Life Science– Herpetology" id="ABBRID0EMJAG" xlink:type="simple">ILS H</abbrev>.3671 (<named-content xmlns:xlink="http://www.w3.org/1999/xlink" content-type="dwc:verbatimCoordinates" xlink:type="simple"><named-content content-type="geo-json" specific-use="{&#34;type&#34;:&#34;Point&#34;,&#34;coordinates&#34;:[103.765610,22.313940]}" id="NCID0EUJAG" xlink:type="simple">22.31394°N, 103.76561°E</named-content></named-content>; 2784 m a.s.l.), collected on 19 June 2019 by L. T. Nguyen and C. T. Nguyen; One adult male <abbrev xmlns:xlink="http://www.w3.org/1999/xlink" content-type="institution" xlink:title="Institute of Institute of Life Science– Herpetology" id="ABBRID0EZJAG" xlink:type="simple">ILS H</abbrev>.3674 and one subadult <abbrev xmlns:xlink="http://www.w3.org/1999/xlink" content-type="institution" xlink:title="Institute of Institute of Life Science– Herpetology" id="ABBRID0E5JAG" xlink:type="simple">ILS H</abbrev>.3675 (<named-content xmlns:xlink="http://www.w3.org/1999/xlink" content-type="dwc:verbatimCoordinates" xlink:type="simple"><named-content content-type="geo-json" specific-use="{&#34;type&#34;:&#34;Point&#34;,&#34;coordinates&#34;:[103.765610,22.313940]}" id="NCID0EGKAG" xlink:type="simple">22.31394°N, 103.76561°E</named-content></named-content>; 2784 m a.s.l.), collected on 8 September 2019 by C. T. Nguyen; • one adult female <abbrev xmlns:xlink="http://www.w3.org/1999/xlink" content-type="institution" xlink:title="Institute of Institute of Life Science– Herpetology" id="ABBRID0ELKAG" xlink:type="simple">ILS H</abbrev>.3666 (Fig. <xref ref-type="fig" rid="F6">6B</xref>) (<named-content xmlns:xlink="http://www.w3.org/1999/xlink" content-type="dwc:verbatimCoordinates" xlink:type="simple"><named-content content-type="geo-json" specific-use="{&#34;type&#34;:&#34;Point&#34;,&#34;coordinates&#34;:[103.772260,22.347300]}" id="NCID0EXKAG" xlink:type="simple">22.3473°N, 103.77226°E</named-content></named-content>; 1928 m a.s.l.) collected on 10 September 2018 by L. T. Nguyen, C. T. Nguyen, and L. V. Hoang; • one subadult <abbrev xmlns:xlink="http://www.w3.org/1999/xlink" content-type="institution" xlink:title="Institute of Institute of Life Science– Herpetology" id="ABBRID0E3KAG" xlink:type="simple">ILS H</abbrev>.3669 (<named-content xmlns:xlink="http://www.w3.org/1999/xlink" content-type="dwc:verbatimCoordinates" xlink:type="simple"><named-content content-type="geo-json" specific-use="{&#34;type&#34;:&#34;Point&#34;,&#34;coordinates&#34;:[103.803000,22.947400]}" id="NCID0EELAG" xlink:type="simple">22.9474°N, 103.8030°E</named-content></named-content>; 2578 ma.s.l.), collected on 14 September 2018 by L. T. Nguyen, C. T. Nguyen, and H V. Luong; • three adult males <abbrev xmlns:xlink="http://www.w3.org/1999/xlink" content-type="institution" xlink:title="Institute of Institute of Life Science– Herpetology" id="ABBRID0EJLAG" xlink:type="simple">ILS H</abbrev>.3683 (Fig. <xref ref-type="fig" rid="F6">6C</xref>), <abbrev xmlns:xlink="http://www.w3.org/1999/xlink" content-type="institution" xlink:title="Institute of Institute of Life Science– Herpetology" id="ABBRID0ESLAG" xlink:type="simple">ILS H</abbrev>.3685 and <abbrev xmlns:xlink="http://www.w3.org/1999/xlink" content-type="institution" xlink:title="Institute of Institute of Life Science– Herpetology" id="ABBRID0EXLAG" xlink:type="simple">ILS H</abbrev>.3686 and two adult females <abbrev xmlns:xlink="http://www.w3.org/1999/xlink" content-type="institution" xlink:title="Institute of Institute of Life Science– Herpetology" id="ABBRID0E3LAG" xlink:type="simple">ILS H</abbrev>.3673 and <abbrev xmlns:xlink="http://www.w3.org/1999/xlink" content-type="institution" xlink:title="Institute of Institute of Life Science– Herpetology" id="ABBRID0EBMAG" xlink:type="simple">ILS H</abbrev>.3684 (Fig. <xref ref-type="fig" rid="F6">6D</xref>) (<named-content xmlns:xlink="http://www.w3.org/1999/xlink" content-type="dwc:verbatimCoordinates" xlink:type="simple"><named-content content-type="geo-json" specific-use="{&#34;type&#34;:&#34;Point&#34;,&#34;coordinates&#34;:[103.962810,22.145650]}" id="NCID0ENMAG" xlink:type="simple">22.14565°N, 103.96281°E</named-content></named-content>; 2321 m a.s.l.), one adult female <abbrev xmlns:xlink="http://www.w3.org/1999/xlink" content-type="institution" xlink:title="Institute of Institute of Life Science– Herpetology" id="ABBRID0ESMAG" xlink:type="simple">ILS H</abbrev>.3672 (<named-content xmlns:xlink="http://www.w3.org/1999/xlink" content-type="dwc:verbatimCoordinates" xlink:type="simple"><named-content content-type="geo-json" specific-use="{&#34;type&#34;:&#34;Point&#34;,&#34;coordinates&#34;:[103.956310,22.140870]}" id="NCID0E1MAG" xlink:type="simple">22.14087°N, 103.95631°E</named-content></named-content>; 2311 m a.s.l.), collected in undisturbed evergreen forest on Mount Nam Kang Ho Tao, Sa Pa on 13 September 2020 by C. T. Nguyen, G. T. Hoang and Q. L. Tan; • one adult male <abbrev xmlns:xlink="http://www.w3.org/1999/xlink" content-type="institution" xlink:title="Institute of Institute of Life Science– Herpetology" id="ABBRID0E6MAG" xlink:type="simple">ILS H</abbrev>.3670 collected in disturbed evergreen forest on Mount Pu Ta Leng, Bat Xat (<named-content xmlns:xlink="http://www.w3.org/1999/xlink" content-type="dwc:verbatimCoordinates" xlink:type="simple"><named-content content-type="geo-json" specific-use="{&#34;type&#34;:&#34;Point&#34;,&#34;coordinates&#34;:[103.613220,22.426300]}" id="NCID0EHNAG" xlink:type="simple">22.4263°N, 103.61322°E</named-content></named-content>, 2362 m a.s.l.) on 22 March 2018 by C. T. Nguyen, L. T. Nguyen, B. Tapley and C. Portway.</p></tp:treatment-sec><tp:treatment-sec sec-type="Referred specimen" id="SECID0EMNAG"><title>Referred specimen.</title><p>One subadult HLNP2017 1409 00030 (Fig. <xref ref-type="fig" rid="F6">6F</xref>) found in bamboo forest on Mount Fansipan, Sa Pa, Lao Cai Province, Vietnam (N22.31483, E103.76883; 2625 m a.s.l.) on 14 September 2017 by L. T. Nguyen, C. T. Nguyen, B. Tapley, and L. Harding. This specimen is not included in the type series due to it being deposited in a local collection. The taxonomic identity of the specimen is not in question.</p></tp:treatment-sec><tp:treatment-sec sec-type="diagnosis" id="SECID0EWNAG"><title>Diagnosis.</title><p><italic><tp:taxon-name><tp:taxon-name-part taxon-name-part-type="genus" reg="Amolops">Amolops</tp:taxon-name-part> <tp:taxon-name-part taxon-name-part-type="species" reg="cuongi">cuongi</tp:taxon-name-part></tp:taxon-name></italic> sp. nov. from the Hoang Lien Range is assigned to the <italic><tp:taxon-name><tp:taxon-name-part taxon-name-part-type="genus" reg="Amolops">A.</tp:taxon-name-part> <tp:taxon-name-part taxon-name-part-type="species" reg="mantzorum">mantzorum</tp:taxon-name-part></tp:taxon-name></italic> species group based on the absence of a dorsolateral fold and the absence of a circummarginal groove on the first finger (<xref ref-type="bibr" rid="B4">Fei et al. 2009</xref>, <xref ref-type="bibr" rid="B5">2017</xref>). The new species is also supported as a member of the <italic><tp:taxon-name><tp:taxon-name-part taxon-name-part-type="genus" reg="Amolops">A.</tp:taxon-name-part> <tp:taxon-name-part taxon-name-part-type="species" reg="mantzorum">mantzorum</tp:taxon-name-part></tp:taxon-name></italic> group based on the molecular analyses (Fig. <xref ref-type="fig" rid="F2">2</xref>).</p><p><italic><tp:taxon-name><tp:taxon-name-part taxon-name-part-type="genus" reg="Amolops">Amolops</tp:taxon-name-part> <tp:taxon-name-part taxon-name-part-type="species" reg="cuongi">cuongi</tp:taxon-name-part></tp:taxon-name></italic> sp. nov. is distinguishable from its congeners by a combination of the following morphological characteristics: (1) size small (<abbrev xmlns:xlink="http://www.w3.org/1999/xlink" xlink:title="snout-vent length (from tip of snout to cloaca)" id="ABBRID0EWPAG" xlink:type="simple">SVL</abbrev> 33.9–36.9 mm in males; 37.9–44.4 mm in females); (2) head longer than wide; (3) vomerine teeth absent or weakly developed; (4) snout short (<abbrev xmlns:xlink="http://www.w3.org/1999/xlink" xlink:title="distance from tip of snout to anterior corner of eye" id="ABBRID0E1PAG" xlink:type="simple">SE</abbrev>/<abbrev xmlns:xlink="http://www.w3.org/1999/xlink" xlink:title="snout-vent length (from tip of snout to cloaca)" id="ABBRID0E5PAG" xlink:type="simple">SVL</abbrev> 0.15–0.17 in males; 0.14–0.16 in females); (5) tympanum small, round (<abbrev xmlns:xlink="http://www.w3.org/1999/xlink" xlink:title="maximum tympanum diameter" id="ABBRID0ECQAG" xlink:type="simple">TD</abbrev>/<abbrev xmlns:xlink="http://www.w3.org/1999/xlink" xlink:title="horizontal eye diameter (from the anterior corner to the posterior corner of the eye)" id="ABBRID0EGQAG" xlink:type="simple">ED</abbrev> 0.24–0.37 in males; 0.26–0.35 in females); (6) the absence of a circummarginal groove on the first finger; (7) width of disc of finger III larger than tympanum; (8) supratympanic fold present; (9) dorsolateral fold absent; (10) webbing formula I0–1II0–1III0–1IV1–0V; (11) the presence of a band of small spinules and / or tubercles running from below nares, along upper lip, around lower half of eye, between tympanum and eye and rear axis of mandibles; (12) granular skin on flanks and ventral surfaces of body; (13) in life, dorsal body colouration of dark brown with diffuse-edged blotches of bluish grey, copper and yellowish green or pale green and copper; (14) ventral surface of throat, chest and belly pale cream with white dots; (15) males without vocal sacs; and (16) nuptial pad velvety without spines.</p></tp:treatment-sec><tp:treatment-sec sec-type="description" id="SECID0EKQAG"><title>Description of holotype.</title><p>Adult male; <abbrev xmlns:xlink="http://www.w3.org/1999/xlink" xlink:title="snout-vent length (from tip of snout to cloaca)" id="ABBRID0EQQAG" xlink:type="simple">SVL</abbrev> 36.0 mm; head broad and flat (HD/<abbrev xmlns:xlink="http://www.w3.org/1999/xlink" xlink:title="snout-vent length (from tip of snout to cloaca)" id="ABBRID0EUQAG" xlink:type="simple">SVL</abbrev> 0.14), longer than wide (<abbrev xmlns:xlink="http://www.w3.org/1999/xlink" xlink:title="head length (from the back of mandible to tip of snout)" id="ABBRID0EYQAG" xlink:type="simple">HL</abbrev> 12.2 mm, <abbrev xmlns:xlink="http://www.w3.org/1999/xlink" xlink:title="maximum head width (across angles of jaws)" id="ABBRID0E3QAG" xlink:type="simple">HW</abbrev> 11.8 mm, <abbrev xmlns:xlink="http://www.w3.org/1999/xlink" xlink:title="head length (from the back of mandible to tip of snout)" id="ABBRID0EARAG" xlink:type="simple">HL</abbrev>/<abbrev xmlns:xlink="http://www.w3.org/1999/xlink" xlink:title="snout-vent length (from tip of snout to cloaca)" id="ABBRID0EERAG" xlink:type="simple">SVL</abbrev> 0.34, <abbrev xmlns:xlink="http://www.w3.org/1999/xlink" xlink:title="maximum head width (across angles of jaws)" id="ABBRID0EIRAG" xlink:type="simple">HW</abbrev>/<abbrev xmlns:xlink="http://www.w3.org/1999/xlink" xlink:title="snout-vent length (from tip of snout to cloaca)" id="ABBRID0EMRAG" xlink:type="simple">SVL</abbrev> 0.33); snout round anteriorly in dorsal view (<abbrev xmlns:xlink="http://www.w3.org/1999/xlink" xlink:title="distance from tip of snout to anterior corner of eye" id="ABBRID0EQRAG" xlink:type="simple">SE</abbrev>/<abbrev xmlns:xlink="http://www.w3.org/1999/xlink" xlink:title="snout-vent length (from tip of snout to cloaca)" id="ABBRID0EURAG" xlink:type="simple">SVL</abbrev> 0.15), projecting beyond lower jaw; snout length greater than eye diameter (<abbrev xmlns:xlink="http://www.w3.org/1999/xlink" xlink:title="distance from tip of snout to anterior corner of eye" id="ABBRID0EYRAG" xlink:type="simple">SE</abbrev> 5.0 mm, <abbrev xmlns:xlink="http://www.w3.org/1999/xlink" xlink:title="horizontal eye diameter (from the anterior corner to the posterior corner of the eye)" id="ABBRID0E3RAG" xlink:type="simple">ED</abbrev> 5.3 mm); nostril lateral, closer to eye the than to snout tip (<abbrev xmlns:xlink="http://www.w3.org/1999/xlink" xlink:title="distance from nostril to the tip of snout" id="ABBRID0EASAG" xlink:type="simple">SND</abbrev> 3.0 mm, <abbrev xmlns:xlink="http://www.w3.org/1999/xlink" xlink:title="eye to nostril distance (from anterior corner of eye to the nostril)" id="ABBRID0EESAG" xlink:type="simple">END</abbrev> 2.3 mm); canthus rostralis distinct; loreal region slightly concave; eyes large (<abbrev xmlns:xlink="http://www.w3.org/1999/xlink" xlink:title="horizontal eye diameter (from the anterior corner to the posterior corner of the eye)" id="ABBRID0EISAG" xlink:type="simple">ED</abbrev>/<abbrev xmlns:xlink="http://www.w3.org/1999/xlink" xlink:title="head length (from the back of mandible to tip of snout)" id="ABBRID0EMSAG" xlink:type="simple">HL</abbrev> 0.43, <abbrev xmlns:xlink="http://www.w3.org/1999/xlink" xlink:title="horizontal eye diameter (from the anterior corner to the posterior corner of the eye)" id="ABBRID0EQSAG" xlink:type="simple">ED</abbrev>/<abbrev xmlns:xlink="http://www.w3.org/1999/xlink" xlink:title="distance from tip of snout to anterior corner of eye" id="ABBRID0EUSAG" xlink:type="simple">SE</abbrev> 1.0); pupil horizontally oval; internarial distance as wide as interorbital distance (<abbrev xmlns:xlink="http://www.w3.org/1999/xlink" xlink:title="internarial distance (distance between nostrils)" id="ABBRID0EYSAG" xlink:type="simple">IND</abbrev> 4.2 mm, <abbrev xmlns:xlink="http://www.w3.org/1999/xlink" xlink:title="interorbital distance (minimum distance between upper eyelids)" id="ABBRID0E3SAG" xlink:type="simple">IOD</abbrev> 4.2 mm), larger than upper eyelid width (UEW 2.9 mm); tympanum distinct, round, small (<abbrev xmlns:xlink="http://www.w3.org/1999/xlink" xlink:title="maximum tympanum diameter" id="ABBRID0EATAG" xlink:type="simple">TD</abbrev> 1.5 mm, <abbrev xmlns:xlink="http://www.w3.org/1999/xlink" xlink:title="maximum tympanum diameter" id="ABBRID0EETAG" xlink:type="simple">TD</abbrev>/<abbrev xmlns:xlink="http://www.w3.org/1999/xlink" xlink:title="horizontal eye diameter (from the anterior corner to the posterior corner of the eye)" id="ABBRID0EITAG" xlink:type="simple">ED</abbrev> 0.28); vomerine teeth absent; tongue cordiform, notched posteriorly; body gracile.</p><p><bold><italic>Fore limbs</italic></bold> robust; relative finger lengths: I&lt;II&lt;IV&lt;III; fingers without webbing; tips of fingers expanded into discs, II–IV with circummarginal grooves; tip of first finger smaller, without circummarginal groove; width of disc of finger III greater than the diameter of tympanum (<abbrev xmlns:xlink="http://www.w3.org/1999/xlink" xlink:title="maximum tympanum diameter" id="ABBRID0ETTAG" xlink:type="simple">TD</abbrev> 1.5 mm, <abbrev xmlns:xlink="http://www.w3.org/1999/xlink" xlink:title="maximum width of disc of finger III" id="ABBRID0EXTAG" xlink:type="simple">FTD</abbrev> 2.5 mm, <abbrev xmlns:xlink="http://www.w3.org/1999/xlink" xlink:title="maximum tympanum diameter" id="ABBRID0E2TAG" xlink:type="simple">TD</abbrev>/<abbrev xmlns:xlink="http://www.w3.org/1999/xlink" xlink:title="maximum width of disc of finger III" id="ABBRID0E6TAG" xlink:type="simple">FTD</abbrev> 0.60); subarticular tubercles at base of fingers II–IV round, others indistinct; inner metatarsal tubercle oval, elongate, indistinct; outer metatarsal tubercle absent, finger I with a large nuptial pad, elongate, ~2/3 the length of finger.</p><p><bold><italic>Hind limbs</italic></bold> long; tibia longer than thigh (<abbrev xmlns:xlink="http://www.w3.org/1999/xlink" xlink:title="femur length (from vent to knee)" id="ABBRID0EKUAG" xlink:type="simple">FL</abbrev> 17.9 mm, <abbrev xmlns:xlink="http://www.w3.org/1999/xlink" xlink:title="tibia length (from knee to tarsus)" id="ABBRID0EOUAG" xlink:type="simple">TL</abbrev> 20.2 mm); relative toe length I&lt;II&lt;III&lt;V&lt;IV; tips of toes expanded into discs; width of disc of toe IV narrower than that of finger III (<abbrev xmlns:xlink="http://www.w3.org/1999/xlink" xlink:title="maximum width of disc of finger III" id="ABBRID0ESUAG" xlink:type="simple">FTD</abbrev> 2.5 mm, <abbrev xmlns:xlink="http://www.w3.org/1999/xlink" xlink:title="maximum width of disc of fourth toe" id="ABBRID0EWUAG" xlink:type="simple">HTD</abbrev> 1.6 mm); webbing formula I0–1II0–1III0–1IV1–0V; subarticular tubercles oval, formula 1, 1, 2, 3, 2; inner metatarsal tubercle elongate; outer metatarsal tubercle absent; tibiotarsal articulation reaches the nostril.</p></tp:treatment-sec><tp:treatment-sec sec-type="Skin texture in life" id="SECID0E1UAG"><title>Skin texture in life.</title><p>Dorsal surface of head, body, and limbs smooth; posterior surface of thighs and ventral surfaces of shanks smooth; flanks, throat, chest, abdomen and ventral surfaces of forearms and thighs weakly granular with the granules largest on flanks; supratympanic folds present; dorsolateral folds absent; band of small spinules present running from below nares, along upper lip, around lower half of eye, between tympanum and eye and rear axis of mandibles, small spinules are largest between tympanum and eye and at rear axes of mandibles; tympanum smooth; limbs smooth on dorsal and ventral surfaces; humeral glands absent.</p></tp:treatment-sec><tp:treatment-sec sec-type="Colouration in life" id="SECID0E6UAG"><title>Colouration in life.</title><p>Dorsum green with some dark brown spots and some large pale green markings; dorsal surface of head and body with some irregular small black dots; lips pale green; loreal region with a dark brown longitudinal stripe, tip of snout green with small brown dots; around iris white; tympanum dark brown; dorsal surface of fore and hind limbs pale green with dark crossbars; flanks green; ventral surface of throat, chest and belly pale cream with white dots; ventral surface of fore and hind limbs pale brown with some greenish dots; back of the thigh brown with pale dots; plantar aspect of feet brown.</p></tp:treatment-sec><tp:treatment-sec sec-type="Colouration in preservative" id="SECID0EEVAG"><title>Colouration in preservative.</title><p>Dorsum and flanks brown with some large grey spots; lips brown; tympanum black; dorsal surface of fore and hind limbs brown with dark crossbars; throat and chest grey; belly grey-brown with pale dots; ventral surface of fore and hind limbs pale grey with pale dots; back of the thigh brown with grey dots; plantar surface of the foot brown.</p></tp:treatment-sec><tp:treatment-sec sec-type="Sexual dimorphism" id="SECID0EJVAG"><title>Sexual dimorphism.</title><p>All adult males with a cream-coloured, velvety nuptial pad along base of finger I in preservative (Fig. <xref ref-type="fig" rid="F5">5D</xref>), greyish brown in life (Fig. <xref ref-type="fig" rid="F3">3A, B</xref>). Four gravid females (<abbrev xmlns:xlink="http://www.w3.org/1999/xlink" content-type="institution" xlink:title="Institute of Institute of Life Science– Herpetology" id="ABBRID0EXVAG" xlink:type="simple">ILS H</abbrev>.3684, <abbrev xmlns:xlink="http://www.w3.org/1999/xlink" content-type="institution" xlink:title="Institute of Institute of Life Science– Herpetology" id="ABBRID0E3VAG" xlink:type="simple">ILS H</abbrev>.3662, <abbrev xmlns:xlink="http://www.w3.org/1999/xlink" content-type="institution" xlink:title="Institute of Institute of Life Science– Herpetology" id="ABBRID0EBWAG" xlink:type="simple">ILS H</abbrev>.3664, <abbrev xmlns:xlink="http://www.w3.org/1999/xlink" content-type="institution" xlink:title="Institute of Institute of Life Science– Herpetology" id="ABBRID0EGWAG" xlink:type="simple">ILS H</abbrev>.3672); Eggs counted and measured in <abbrev xmlns:xlink="http://www.w3.org/1999/xlink" content-type="institution" xlink:title="Institute of Institute of Life Science– Herpetology" id="ABBRID0ELWAG" xlink:type="simple">ILS H</abbrev>.3684 only: 44 yellow, round eggs ~3.2–3.4 mm in diameter (<italic>n</italic> = 10 eggs). The presence of white spinules below nares, along upper lip, around lower half of eye, between tympanum and eye and rear axes of mandibles is present in both sexes. Body size of females greater than body size of males (<abbrev xmlns:xlink="http://www.w3.org/1999/xlink" xlink:title="snout-vent length (from tip of snout to cloaca)" id="ABBRID0ESWAG" xlink:type="simple">SVL</abbrev> of adult males 33.9–36.9 mm, <italic>n</italic> = 8; adult females 37.9–44.4 mm, <italic>n</italic> = 7).</p><fig id="F3" position="float" orientation="portrait"><object-id xmlns:xlink="http://www.w3.org/1999/xlink" content-type="arpha" xlink:type="simple">5560A0BB-18CB-5455-AAC9-D18BEF278A86</object-id><label>Figure 3.</label><caption><p>A. Dorsolateral view and; B. Ventral view of the male holotype (<abbrev xmlns:xlink="http://www.w3.org/1999/xlink" content-type="institution" xlink:title="Institute of Ecology and Biological Resources" id="ABBRID0ECXAG" xlink:type="simple">IEBR</abbrev> A. 5139) of <italic><tp:taxon-name><tp:taxon-name-part taxon-name-part-type="genus" reg="Amolops">Amolops</tp:taxon-name-part> <tp:taxon-name-part taxon-name-part-type="species" reg="cuongi">cuongi</tp:taxon-name-part></tp:taxon-name></italic> sp. nov. in life.</p></caption><graphic xmlns:xlink="http://www.w3.org/1999/xlink" xlink:href="zookeys-1256-235_article-158846__-g003.jpg" position="float" orientation="portrait" xlink:type="simple" id="oo_1445736.jpg"><uri content-type="original_file" xlink:type="simple">https://binary.pensoft.net/fig/1445736</uri></graphic></fig><fig id="F4" position="float" orientation="portrait"><object-id xmlns:xlink="http://www.w3.org/1999/xlink" content-type="arpha" xlink:type="simple">0D33BA24-3702-5363-BA88-A453D22007C6</object-id><label>Figure 4.</label><caption><p>A. Palmar aspect of right hand; B. Plantar aspect of right foot of the male holotype (<abbrev xmlns:xlink="http://www.w3.org/1999/xlink" content-type="institution" xlink:title="Institute of Ecology and Biological Resources" id="ABBRID0E6XAG" xlink:type="simple">IEBR</abbrev> A. 5139) of <italic><tp:taxon-name><tp:taxon-name-part taxon-name-part-type="genus" reg="Amolops">Amolops</tp:taxon-name-part> <tp:taxon-name-part taxon-name-part-type="species" reg="cuongi">cuongi</tp:taxon-name-part></tp:taxon-name></italic> sp. nov.</p></caption><graphic xmlns:xlink="http://www.w3.org/1999/xlink" xlink:href="zookeys-1256-235_article-158846__-g004.jpg" position="float" orientation="portrait" xlink:type="simple" id="oo_1445737.jpg"><uri content-type="original_file" xlink:type="simple">https://binary.pensoft.net/fig/1445737</uri></graphic></fig></tp:treatment-sec><tp:treatment-sec sec-type="variation" id="SECID0EUYAG"><title>Variation.</title><p>Morphometric measurements of the type series are shown in Table <xref ref-type="table" rid="T1">1</xref> and representative photographs of paratypes and referred specimen in life are shown in Fig. <xref ref-type="fig" rid="F6">6</xref>. Specimens vary in body size and most dramatically in colouration in life (Fig. <xref ref-type="fig" rid="F6">6</xref>). Two paratypes (<abbrev xmlns:xlink="http://www.w3.org/1999/xlink" content-type="institution" xlink:title="Institute of Institute of Life Science– Herpetology" id="ABBRID0EGZAG" xlink:type="simple">ILS H</abbrev>.3665) and <abbrev xmlns:xlink="http://www.w3.org/1999/xlink" content-type="institution" xlink:title="Institute of Institute of Life Science– Herpetology" id="ABBRID0ELZAG" xlink:type="simple">ILS H</abbrev>.3666 (Fig. <xref ref-type="fig" rid="F6">6B</xref>) have diffuse-edged blotches of bluish grey on their dorsal surfaces. The dorsal surfaces of <abbrev xmlns:xlink="http://www.w3.org/1999/xlink" content-type="institution" xlink:title="Institute of Institute of Life Science– Herpetology" id="ABBRID0EUZAG" xlink:type="simple">ILS H</abbrev>.3683 (Fig. <xref ref-type="fig" rid="F6">6C</xref>) are dark brown with diffuse-edged blotches of yellowish green and copper and more distinct barring on the lateral surfaces of the hindlimbs. The dorsal surfaces of ILS and <abbrev xmlns:xlink="http://www.w3.org/1999/xlink" content-type="institution" xlink:title="Institute of Institute of Life Science– Herpetology" id="ABBRID0E4ZAG" xlink:type="simple">ILS H</abbrev>.3663 (Fig. <xref ref-type="fig" rid="F6">6G</xref>) are pale green and copper, and the dorsal surfaces of the body and limbs in HLNP2017 1409 00030 (Fig. <xref ref-type="fig" rid="F6">6F</xref>) and <abbrev xmlns:xlink="http://www.w3.org/1999/xlink" content-type="institution" xlink:title="Institute of Institute of Life Science– Herpetology" id="ABBRID0EK1AG" xlink:type="simple">ILS H</abbrev>.3662 (Fig. <xref ref-type="fig" rid="F6">6E</xref>) are almost entirely copper. The flanks of <abbrev xmlns:xlink="http://www.w3.org/1999/xlink" content-type="institution" xlink:title="Institute of Institute of Life Science– Herpetology" id="ABBRID0ET1AG" xlink:type="simple">ILS H</abbrev>.3683, <abbrev xmlns:xlink="http://www.w3.org/1999/xlink" content-type="institution" xlink:title="Institute of Institute of Life Science– Herpetology" id="ABBRID0EY1AG" xlink:type="simple">ILS H</abbrev>.3684, HLNP2017 1409 00030, <abbrev xmlns:xlink="http://www.w3.org/1999/xlink" content-type="institution" xlink:title="Institute of Institute of Life Science– Herpetology" id="ABBRID0E41AG" xlink:type="simple">ILS H</abbrev>.3662, and <abbrev xmlns:xlink="http://www.w3.org/1999/xlink" content-type="institution" xlink:title="Institute of Institute of Life Science– Herpetology" id="ABBRID0EC2AG" xlink:type="simple">ILS H</abbrev>.3663 are pale green with some faint brown blotches. Interdigital webbing colouration does not differ between the upper and lower surfaces but is variable between specimens and is pale yellow in <abbrev xmlns:xlink="http://www.w3.org/1999/xlink" content-type="institution" xlink:title="Institute of Institute of Life Science– Herpetology" id="ABBRID0EH2AG" xlink:type="simple">ILS H</abbrev>.3683, HLNP2017 1409 00030, <abbrev xmlns:xlink="http://www.w3.org/1999/xlink" content-type="institution" xlink:title="Institute of Institute of Life Science– Herpetology" id="ABBRID0EM2AG" xlink:type="simple">ILS H</abbrev>.3662 and <abbrev xmlns:xlink="http://www.w3.org/1999/xlink" content-type="institution" xlink:title="Institute of Institute of Life Science– Herpetology" id="ABBRID0ER2AG" xlink:type="simple">ILS H</abbrev>.3664 (versus greyish brown in other specimens in the series). The colouration of the ventral surface of head, throat, chest, and abdomen is also highly variable, creamy grey in <abbrev xmlns:xlink="http://www.w3.org/1999/xlink" content-type="institution" xlink:title="Institute of Institute of Life Science– Herpetology" id="ABBRID0EW2AG" xlink:type="simple">ILS H</abbrev>.3666, pale green in HLNP2017 1409 00030, <abbrev xmlns:xlink="http://www.w3.org/1999/xlink" content-type="institution" xlink:title="Institute of Institute of Life Science– Herpetology" id="ABBRID0E22AG" xlink:type="simple">ILS H</abbrev>.3662, <abbrev xmlns:xlink="http://www.w3.org/1999/xlink" content-type="institution" xlink:title="Institute of Institute of Life Science– Herpetology" id="ABBRID0EA3AG" xlink:type="simple">ILS H</abbrev>.3663, <abbrev xmlns:xlink="http://www.w3.org/1999/xlink" content-type="institution" xlink:title="Institute of Institute of Life Science– Herpetology" id="ABBRID0EF3AG" xlink:type="simple">ILS H</abbrev>.3664, <abbrev xmlns:xlink="http://www.w3.org/1999/xlink" content-type="institution" xlink:title="Institute of Institute of Life Science– Herpetology" id="ABBRID0EK3AG" xlink:type="simple">ILS H</abbrev>.3673, <abbrev xmlns:xlink="http://www.w3.org/1999/xlink" content-type="institution" xlink:title="Institute of Institute of Life Science– Herpetology" id="ABBRID0EP3AG" xlink:type="simple">ILS H</abbrev>.3683, and <abbrev xmlns:xlink="http://www.w3.org/1999/xlink" content-type="institution" xlink:title="Institute of Institute of Life Science– Herpetology" id="ABBRID0EU3AG" xlink:type="simple">ILS H</abbrev>.3684. Colouration of ventral surface of hindlimbs variable, pale brown with white granules on thigh in HLNP2017 1409 00030 and <abbrev xmlns:xlink="http://www.w3.org/1999/xlink" content-type="institution" xlink:title="Institute of Institute of Life Science– Herpetology" id="ABBRID0EZ3AG" xlink:type="simple">ILS H</abbrev>.3683, pale brown with small white and pale yellow blotches on ventral surface of thigh in <abbrev xmlns:xlink="http://www.w3.org/1999/xlink" content-type="institution" xlink:title="Institute of Institute of Life Science– Herpetology" id="ABBRID0E53AG" xlink:type="simple">ILS H</abbrev>.3662, pale brown in <abbrev xmlns:xlink="http://www.w3.org/1999/xlink" content-type="institution" xlink:title="Institute of Institute of Life Science– Herpetology" id="ABBRID0ED4AG" xlink:type="simple">ILS H</abbrev>.3663, pale brown with dense greenish cream small blotches in <abbrev xmlns:xlink="http://www.w3.org/1999/xlink" content-type="institution" xlink:title="Institute of Institute of Life Science– Herpetology" id="ABBRID0EI4AG" xlink:type="simple">ILS H</abbrev>.3664 and <abbrev xmlns:xlink="http://www.w3.org/1999/xlink" content-type="institution" xlink:title="Institute of Institute of Life Science– Herpetology" id="ABBRID0EN4AG" xlink:type="simple">ILS H</abbrev>.3673, pale brown with dense greenish cream and bluish grey small blotches in <abbrev xmlns:xlink="http://www.w3.org/1999/xlink" content-type="institution" xlink:title="Institute of Institute of Life Science– Herpetology" id="ABBRID0ES4AG" xlink:type="simple">ILS H</abbrev>.3664 and <abbrev xmlns:xlink="http://www.w3.org/1999/xlink" content-type="institution" xlink:title="Institute of Institute of Life Science– Herpetology" id="ABBRID0EX4AG" xlink:type="simple">ILS H</abbrev>.3684; lip stripe colouration also variable, green in all individuals except holotype and <abbrev xmlns:xlink="http://www.w3.org/1999/xlink" content-type="institution" xlink:title="Institute of Institute of Life Science– Herpetology" id="ABBRID0E34AG" xlink:type="simple">ILS H</abbrev>.3666. Iris colour is variable, gold and metallic orange with black reticulations in <abbrev xmlns:xlink="http://www.w3.org/1999/xlink" content-type="institution" xlink:title="Institute of Institute of Life Science– Herpetology" id="ABBRID0EB5AG" xlink:type="simple">ILS H</abbrev>.3683 and <abbrev xmlns:xlink="http://www.w3.org/1999/xlink" content-type="institution" xlink:title="Institute of Institute of Life Science– Herpetology" id="ABBRID0EG5AG" xlink:type="simple">ILS H</abbrev>.3684, HLNP2017 1409 00030, <abbrev xmlns:xlink="http://www.w3.org/1999/xlink" content-type="institution" xlink:title="Institute of Institute of Life Science– Herpetology" id="ABBRID0EL5AG" xlink:type="simple">ILS H</abbrev>.3662, <abbrev xmlns:xlink="http://www.w3.org/1999/xlink" content-type="institution" xlink:title="Institute of Institute of Life Science– Herpetology" id="ABBRID0EQ5AG" xlink:type="simple">ILS H</abbrev>.3663, <abbrev xmlns:xlink="http://www.w3.org/1999/xlink" content-type="institution" xlink:title="Institute of Institute of Life Science– Herpetology" id="ABBRID0EV5AG" xlink:type="simple">ILS H</abbrev>.3664. In <abbrev xmlns:xlink="http://www.w3.org/1999/xlink" content-type="institution" xlink:title="Institute of Institute of Life Science– Herpetology" id="ABBRID0E15AG" xlink:type="simple">ILS H</abbrev>.3662, <abbrev xmlns:xlink="http://www.w3.org/1999/xlink" content-type="institution" xlink:title="Institute of Institute of Life Science– Herpetology" id="ABBRID0E65AG" xlink:type="simple">ILS H</abbrev>.3666, <abbrev xmlns:xlink="http://www.w3.org/1999/xlink" content-type="institution" xlink:title="Institute of Institute of Life Science– Herpetology" id="ABBRID0EE6AG" xlink:type="simple">ILS H</abbrev>.3673; ventral surfaces of throat, chest, belly, and abdomen only weakly granular, small spinules not present on in <abbrev xmlns:xlink="http://www.w3.org/1999/xlink" content-type="institution" xlink:title="Institute of Institute of Life Science– Herpetology" id="ABBRID0EJ6AG" xlink:type="simple">ILS H</abbrev>.3666, <abbrev xmlns:xlink="http://www.w3.org/1999/xlink" content-type="institution" xlink:title="Institute of Institute of Life Science– Herpetology" id="ABBRID0EO6AG" xlink:type="simple">ILS H</abbrev>.3673, <abbrev xmlns:xlink="http://www.w3.org/1999/xlink" content-type="institution" xlink:title="Institute of Institute of Life Science– Herpetology" id="ABBRID0ET6AG" xlink:type="simple">ILS H</abbrev>.3675 but there are small white tubercles in their place. <abbrev xmlns:xlink="http://www.w3.org/1999/xlink" content-type="institution" xlink:title="Institute of Institute of Life Science– Herpetology" id="ABBRID0EY6AG" xlink:type="simple">ILS H</abbrev>.3684 with very dense area of white spinules almost extending to axilla, these are also present on the axilla in ventral view; vomerine teeth are weakly developed in <abbrev xmlns:xlink="http://www.w3.org/1999/xlink" content-type="institution" xlink:title="Institute of Institute of Life Science– Herpetology" id="ABBRID0E46AG" xlink:type="simple">ILS H</abbrev>.3671, <abbrev xmlns:xlink="http://www.w3.org/1999/xlink" content-type="institution" xlink:title="Institute of Institute of Life Science– Herpetology" id="ABBRID0ECABG" xlink:type="simple">ILS H</abbrev>.3662, <abbrev xmlns:xlink="http://www.w3.org/1999/xlink" content-type="institution" xlink:title="Institute of Institute of Life Science– Herpetology" id="ABBRID0EHABG" xlink:type="simple">ILS H</abbrev>.3664, <abbrev xmlns:xlink="http://www.w3.org/1999/xlink" content-type="institution" xlink:title="Institute of Institute of Life Science– Herpetology" id="ABBRID0EMABG" xlink:type="simple">ILS H</abbrev>.3665, <abbrev xmlns:xlink="http://www.w3.org/1999/xlink" content-type="institution" xlink:title="Institute of Institute of Life Science– Herpetology" id="ABBRID0ERABG" xlink:type="simple">ILS H</abbrev>.3672, <abbrev xmlns:xlink="http://www.w3.org/1999/xlink" content-type="institution" xlink:title="Institute of Institute of Life Science– Herpetology" id="ABBRID0EWABG" xlink:type="simple">ILS H</abbrev>.3683, <abbrev xmlns:xlink="http://www.w3.org/1999/xlink" content-type="institution" xlink:title="Institute of Institute of Life Science– Herpetology" id="ABBRID0E2ABG" xlink:type="simple">ILS H</abbrev>.3673 and <abbrev xmlns:xlink="http://www.w3.org/1999/xlink" content-type="institution" xlink:title="Institute of Institute of Life Science– Herpetology" id="ABBRID0EABBG" xlink:type="simple">ILS H</abbrev>.3674 and not present in HLNP2017 1409 00030, <abbrev xmlns:xlink="http://www.w3.org/1999/xlink" content-type="institution" xlink:title="Institute of Institute of Life Science– Herpetology" id="ABBRID0EFBBG" xlink:type="simple">ILS H</abbrev>.3663, <abbrev xmlns:xlink="http://www.w3.org/1999/xlink" content-type="institution" xlink:title="Institute of Institute of Life Science– Herpetology" id="ABBRID0EKBBG" xlink:type="simple">ILS H</abbrev>.3666, <abbrev xmlns:xlink="http://www.w3.org/1999/xlink" content-type="institution" xlink:title="Institute of Institute of Life Science– Herpetology" id="ABBRID0EPBBG" xlink:type="simple">ILS H</abbrev>.3675, <abbrev xmlns:xlink="http://www.w3.org/1999/xlink" content-type="institution" xlink:title="Institute of Institute of Life Science– Herpetology" id="ABBRID0EUBBG" xlink:type="simple">ILS H</abbrev>.3686, <abbrev xmlns:xlink="http://www.w3.org/1999/xlink" content-type="institution" xlink:title="Institute of Institute of Life Science– Herpetology" id="ABBRID0EZBBG" xlink:type="simple">ILS H</abbrev>.3684, <abbrev xmlns:xlink="http://www.w3.org/1999/xlink" content-type="institution" xlink:title="Institute of Institute of Life Science– Herpetology" id="ABBRID0E5BBG" xlink:type="simple">ILS H</abbrev>.3675 and <abbrev xmlns:xlink="http://www.w3.org/1999/xlink" content-type="institution" xlink:title="Institute of Institute of Life Science– Herpetology" id="ABBRID0EDCBG" xlink:type="simple">ILS H</abbrev>.3670.</p><fig id="F5" position="float" orientation="portrait"><object-id xmlns:xlink="http://www.w3.org/1999/xlink" content-type="arpha" xlink:type="simple">8FF181A2-CED2-5478-9652-E6227AE70371</object-id><label>Figure 5.</label><caption><p><italic><tp:taxon-name><tp:taxon-name-part taxon-name-part-type="genus" reg="Amolops">Amolops</tp:taxon-name-part> <tp:taxon-name-part taxon-name-part-type="species" reg="cuongi">cuongi</tp:taxon-name-part></tp:taxon-name></italic> sp. nov. in preservative, adult male paratype <abbrev xmlns:xlink="http://www.w3.org/1999/xlink" content-type="institution" xlink:title="Institute of Institute of Life Science– Herpetology" id="ABBRID0E2CBG" xlink:type="simple">ILS H</abbrev>.3665. A. Dorsal view; B. Ventral view; C. Lateral view; D. Palmar aspect of right hand; E. Plantar aspect of right foot. Scale bars 10 mm.</p></caption><graphic xmlns:xlink="http://www.w3.org/1999/xlink" xlink:href="zookeys-1256-235_article-158846__-g005.jpg" position="float" orientation="portrait" xlink:type="simple" id="oo_1445738.jpg"><uri content-type="original_file" xlink:type="simple">https://binary.pensoft.net/fig/1445738</uri></graphic></fig><fig id="F6" position="float" orientation="portrait"><object-id xmlns:xlink="http://www.w3.org/1999/xlink" content-type="arpha" xlink:type="simple">69CE3975-6E25-5B30-B925-479A1BD78767</object-id><label>Figure 6.</label><caption><p>Dorsolateral view of <italic><tp:taxon-name><tp:taxon-name-part taxon-name-part-type="genus" reg="Amolops">Amolops</tp:taxon-name-part> <tp:taxon-name-part taxon-name-part-type="species" reg="cuongi">cuongi</tp:taxon-name-part></tp:taxon-name></italic> sp. nov. in life. A. Adult male paratype <abbrev xmlns:xlink="http://www.w3.org/1999/xlink" content-type="institution" xlink:title="Institute of Institute of Life Science– Herpetology" id="ABBRID0EYDBG" xlink:type="simple">ILS H</abbrev>.3665; B. Adult female paratype <abbrev xmlns:xlink="http://www.w3.org/1999/xlink" content-type="institution" xlink:title="Institute of Institute of Life Science– Herpetology" id="ABBRID0E4DBG" xlink:type="simple">ILS H</abbrev>.3666; C. Adult male paratype <abbrev xmlns:xlink="http://www.w3.org/1999/xlink" content-type="institution" xlink:title="Institute of Institute of Life Science– Herpetology" id="ABBRID0ECEBG" xlink:type="simple">ILS H</abbrev>.3683; D. Adult female paratype <abbrev xmlns:xlink="http://www.w3.org/1999/xlink" content-type="institution" xlink:title="Institute of Institute of Life Science– Herpetology" id="ABBRID0EHEBG" xlink:type="simple">ILS H</abbrev>.3684; E. Adult female paratype <abbrev xmlns:xlink="http://www.w3.org/1999/xlink" content-type="institution" xlink:title="Institute of Institute of Life Science– Herpetology" id="ABBRID0EMEBG" xlink:type="simple">ILS H</abbrev>.3662; F. Subadult paratype HLNP2017 1409 00030; G. Subadult paratype <abbrev xmlns:xlink="http://www.w3.org/1999/xlink" content-type="institution" xlink:title="Institute of Institute of Life Science– Herpetology" id="ABBRID0EREBG" xlink:type="simple">ILS H</abbrev>.3663.</p></caption><graphic xmlns:xlink="http://www.w3.org/1999/xlink" xlink:href="zookeys-1256-235_article-158846__-g006.jpg" position="float" orientation="portrait" xlink:type="simple" id="oo_1445739.jpg"><uri content-type="original_file" xlink:type="simple">https://binary.pensoft.net/fig/1445739</uri></graphic></fig><table-wrap id="T1" position="float" orientation="portrait"><label>Table 1.</label><caption><p>Measurements (in mm) and proportions of the type series of <italic><tp:taxon-name><tp:taxon-name-part taxon-name-part-type="genus" reg="Amolops">Amolops</tp:taxon-name-part> <tp:taxon-name-part taxon-name-part-type="species" reg="cuongi">cuongi</tp:taxon-name-part></tp:taxon-name></italic> sp. nov. (for other abbreviations see Material and methods). <abbrev xmlns:xlink="http://www.w3.org/1999/xlink" xlink:title="subadult" id="ABBRID0EPFBG" xlink:type="simple">SA</abbrev> = subadult; <abbrev xmlns:xlink="http://www.w3.org/1999/xlink" xlink:title="holotype" id="ABBRID0ETFBG" xlink:type="simple">HT</abbrev> = holotype; <abbrev xmlns:xlink="http://www.w3.org/1999/xlink" xlink:title="paratype" id="ABBRID0EXFBG" xlink:type="simple">PR</abbrev> = paratype; <abbrev xmlns:xlink="http://www.w3.org/1999/xlink" xlink:title="Referred specimen" id="ABBRID0E2FBG" xlink:type="simple">REF</abbrev> = Referred specimen.</p></caption><table id="TID0EQOAI" rules="all"><tbody><tr><th rowspan="1" colspan="1"/><th rowspan="1" colspan="1"><abbrev xmlns:xlink="http://www.w3.org/1999/xlink" content-type="institution" xlink:title="Institute of Ecology and Biological Resources" id="ABBRID0ELGBG" xlink:type="simple">IEBR</abbrev> A.5139</th><th rowspan="1" colspan="1"><abbrev xmlns:xlink="http://www.w3.org/1999/xlink" content-type="institution" xlink:title="Institute of Institute of Life Science– Herpetology" id="ABBRID0EUGBG" xlink:type="simple">ILS H</abbrev>.3665</th><th rowspan="1" colspan="1"><abbrev xmlns:xlink="http://www.w3.org/1999/xlink" content-type="institution" xlink:title="Institute of Institute of Life Science– Herpetology" id="ABBRID0E4GBG" xlink:type="simple">ILS H</abbrev>.3667</th><th rowspan="1" colspan="1"><abbrev xmlns:xlink="http://www.w3.org/1999/xlink" content-type="institution" xlink:title="Institute of Institute of Life Science– Herpetology" id="ABBRID0EGHBG" xlink:type="simple">ILS H</abbrev>.3683</th><th rowspan="1" colspan="1"><abbrev xmlns:xlink="http://www.w3.org/1999/xlink" content-type="institution" xlink:title="Institute of Institute of Life Science– Herpetology" id="ABBRID0EPHBG" xlink:type="simple">ILS H</abbrev>.3674</th><th rowspan="1" colspan="1"><abbrev xmlns:xlink="http://www.w3.org/1999/xlink" content-type="institution" xlink:title="Institute of Institute of Life Science– Herpetology" id="ABBRID0EYHBG" xlink:type="simple">ILS H</abbrev>.3685</th><th rowspan="1" colspan="1"><abbrev xmlns:xlink="http://www.w3.org/1999/xlink" content-type="institution" xlink:title="Institute of Institute of Life Science– Herpetology" id="ABBRID0EBIBG" xlink:type="simple">ILS H</abbrev>.3686</th><th rowspan="1" colspan="1"><abbrev xmlns:xlink="http://www.w3.org/1999/xlink" content-type="institution" xlink:title="Institute of Institute of Life Science– Herpetology" id="ABBRID0EKIBG" xlink:type="simple">ILS H</abbrev>.3670</th><th rowspan="1" colspan="1"><abbrev xmlns:xlink="http://www.w3.org/1999/xlink" content-type="institution" xlink:title="Institute of Ecology and Biological Resources" id="ABBRID0ETIBG" xlink:type="simple">IEBR</abbrev> A.5140</th><th rowspan="1" colspan="1"><abbrev xmlns:xlink="http://www.w3.org/1999/xlink" content-type="institution" xlink:title="Institute of Ecology and Biological Resources" id="ABBRID0E3IBG" xlink:type="simple">IEBR</abbrev> A.5141</th><th rowspan="1" colspan="1"><abbrev xmlns:xlink="http://www.w3.org/1999/xlink" content-type="institution" xlink:title="Institute of Institute of Life Science– Herpetology" id="ABBRID0EFJBG" xlink:type="simple">ILS H</abbrev>.3666</th><th rowspan="1" colspan="1"><abbrev xmlns:xlink="http://www.w3.org/1999/xlink" content-type="institution" xlink:title="Institute of Institute of Life Science– Herpetology" id="ABBRID0EOJBG" xlink:type="simple">ILS H</abbrev>.3668</th><th rowspan="1" colspan="1"><abbrev xmlns:xlink="http://www.w3.org/1999/xlink" content-type="institution" xlink:title="Institute of Institute of Life Science– Herpetology" id="ABBRID0EXJBG" xlink:type="simple">ILS H</abbrev>.3664</th><th rowspan="1" colspan="1"><abbrev xmlns:xlink="http://www.w3.org/1999/xlink" content-type="institution" xlink:title="Institute of Institute of Life Science– Herpetology" id="ABBRID0EAKBG" xlink:type="simple">ILS H</abbrev>.3672</th><th rowspan="1" colspan="1"><abbrev xmlns:xlink="http://www.w3.org/1999/xlink" content-type="institution" xlink:title="Institute of Institute of Life Science– Herpetology" id="ABBRID0EJKBG" xlink:type="simple">ILS H</abbrev>.3684</th><th rowspan="1" colspan="1">HLNP2017 1409 00030</th><th rowspan="1" colspan="1"><abbrev xmlns:xlink="http://www.w3.org/1999/xlink" content-type="institution" xlink:title="Institute of Institute of Life Science– Herpetology" id="ABBRID0EVKBG" xlink:type="simple">ILS H</abbrev>.3663</th><th rowspan="1" colspan="1"><abbrev xmlns:xlink="http://www.w3.org/1999/xlink" content-type="institution" xlink:title="Institute of Institute of Life Science– Herpetology" id="ABBRID0E5KBG" xlink:type="simple">ILS H</abbrev>.3669</th><th rowspan="1" colspan="1"><abbrev xmlns:xlink="http://www.w3.org/1999/xlink" content-type="institution" xlink:title="Institute of Institute of Life Science– Herpetology" id="ABBRID0EHLBG" xlink:type="simple">ILS H</abbrev>.3675</th></tr><tr><th rowspan="1" colspan="1"/><th rowspan="1" colspan="1">LC2020.82</th><th rowspan="1" colspan="1">FAN 40</th><th rowspan="1" colspan="1">FAN 45</th><th rowspan="1" colspan="1">LNT 2983</th><th rowspan="1" colspan="1">LNT 3015</th><th rowspan="1" colspan="1">LNT 2986</th><th rowspan="1" colspan="1">LNT 2987</th><th rowspan="1" colspan="1">JJLR 05021</th><th rowspan="1" colspan="1">LC2020.179</th><th rowspan="1" colspan="1">LC2020.181</th><th rowspan="1" colspan="1">FAN 41</th><th rowspan="1" colspan="1">FAN 46</th><th rowspan="1" colspan="1">FAN 04</th><th rowspan="1" colspan="1">LNT 2971</th><th rowspan="1" colspan="1">LNT 2985</th><th rowspan="1" colspan="1">FAN 01</th><th rowspan="1" colspan="1">FAN 03</th><th rowspan="1" colspan="1">FAN 47</th><th rowspan="1" colspan="1">LNT 3018</th></tr><tr><th rowspan="1" colspan="1"/><th rowspan="1" colspan="1">
                      <abbrev xmlns:xlink="http://www.w3.org/1999/xlink" xlink:title="holotype" id="ABBRID0ERNBG" xlink:type="simple">HT</abbrev>
                    </th><th rowspan="1" colspan="1">
                      <abbrev xmlns:xlink="http://www.w3.org/1999/xlink" xlink:title="paratype" id="ABBRID0EZNBG" xlink:type="simple">PR</abbrev>
                    </th><th rowspan="1" colspan="1">
                      <abbrev xmlns:xlink="http://www.w3.org/1999/xlink" xlink:title="paratype" id="ABBRID0EBOBG" xlink:type="simple">PR</abbrev>
                    </th><th rowspan="1" colspan="1">
                      <abbrev xmlns:xlink="http://www.w3.org/1999/xlink" xlink:title="paratype" id="ABBRID0EJOBG" xlink:type="simple">PR</abbrev>
                    </th><th rowspan="1" colspan="1">
                      <abbrev xmlns:xlink="http://www.w3.org/1999/xlink" xlink:title="paratype" id="ABBRID0EROBG" xlink:type="simple">PR</abbrev>
                    </th><th rowspan="1" colspan="1">
                      <abbrev xmlns:xlink="http://www.w3.org/1999/xlink" xlink:title="paratype" id="ABBRID0EZOBG" xlink:type="simple">PR</abbrev>
                    </th><th rowspan="1" colspan="1">
                      <abbrev xmlns:xlink="http://www.w3.org/1999/xlink" xlink:title="paratype" id="ABBRID0EBPBG" xlink:type="simple">PR</abbrev>
                    </th><th rowspan="1" colspan="1">
                      <abbrev xmlns:xlink="http://www.w3.org/1999/xlink" xlink:title="paratype" id="ABBRID0EJPBG" xlink:type="simple">PR</abbrev>
                    </th><th rowspan="1" colspan="1">
                      <abbrev xmlns:xlink="http://www.w3.org/1999/xlink" xlink:title="paratype" id="ABBRID0ERPBG" xlink:type="simple">PR</abbrev>
                    </th><th rowspan="1" colspan="1">
                      <abbrev xmlns:xlink="http://www.w3.org/1999/xlink" xlink:title="paratype" id="ABBRID0EZPBG" xlink:type="simple">PR</abbrev>
                    </th><th rowspan="1" colspan="1">
                      <abbrev xmlns:xlink="http://www.w3.org/1999/xlink" xlink:title="paratype" id="ABBRID0EBQBG" xlink:type="simple">PR</abbrev>
                    </th><th rowspan="1" colspan="1">
                      <abbrev xmlns:xlink="http://www.w3.org/1999/xlink" xlink:title="paratype" id="ABBRID0EJQBG" xlink:type="simple">PR</abbrev>
                    </th><th rowspan="1" colspan="1">
                      <abbrev xmlns:xlink="http://www.w3.org/1999/xlink" xlink:title="paratype" id="ABBRID0ERQBG" xlink:type="simple">PR</abbrev>
                    </th><th rowspan="1" colspan="1">
                      <abbrev xmlns:xlink="http://www.w3.org/1999/xlink" xlink:title="paratype" id="ABBRID0EZQBG" xlink:type="simple">PR</abbrev>
                    </th><th rowspan="1" colspan="1">
                      <abbrev xmlns:xlink="http://www.w3.org/1999/xlink" xlink:title="paratype" id="ABBRID0EBRBG" xlink:type="simple">PR</abbrev>
                    </th><th rowspan="1" colspan="1">
                      <abbrev xmlns:xlink="http://www.w3.org/1999/xlink" xlink:title="Referred specimen" id="ABBRID0EJRBG" xlink:type="simple">REF</abbrev>
                    </th><th rowspan="1" colspan="1">
                      <abbrev xmlns:xlink="http://www.w3.org/1999/xlink" xlink:title="paratype" id="ABBRID0ERRBG" xlink:type="simple">PR</abbrev>
                    </th><th rowspan="1" colspan="1">
                      <abbrev xmlns:xlink="http://www.w3.org/1999/xlink" xlink:title="paratype" id="ABBRID0EZRBG" xlink:type="simple">PR</abbrev>
                    </th><th rowspan="1" colspan="1">
                      <abbrev xmlns:xlink="http://www.w3.org/1999/xlink" xlink:title="paratype" id="ABBRID0EBSBG" xlink:type="simple">PR</abbrev>
                    </th></tr><tr><th rowspan="1" colspan="1"/><th rowspan="1" colspan="1">♂</th><th rowspan="1" colspan="1">♂</th><th rowspan="1" colspan="1">♂</th><th rowspan="1" colspan="1">♂</th><th rowspan="1" colspan="1">♂</th><th rowspan="1" colspan="1">♂</th><th rowspan="1" colspan="1">♂</th><th rowspan="1" colspan="1">♂</th><th rowspan="1" colspan="1">♀</th><th rowspan="1" colspan="1">♀</th><th rowspan="1" colspan="1">♀</th><th rowspan="1" colspan="1">♀</th><th rowspan="1" colspan="1">♀</th><th rowspan="1" colspan="1">♀</th><th rowspan="1" colspan="1">♀</th><th rowspan="1" colspan="1">
                      <abbrev xmlns:xlink="http://www.w3.org/1999/xlink" xlink:title="subadult" id="ABBRID0E1TBG" xlink:type="simple">SA</abbrev>
                    </th><th rowspan="1" colspan="1">
                      <abbrev xmlns:xlink="http://www.w3.org/1999/xlink" xlink:title="subadult" id="ABBRID0ECUBG" xlink:type="simple">SA</abbrev>
                    </th><th rowspan="1" colspan="1">
                      <abbrev xmlns:xlink="http://www.w3.org/1999/xlink" xlink:title="subadult" id="ABBRID0EKUBG" xlink:type="simple">SA</abbrev>
                    </th><th rowspan="1" colspan="1">
                      <abbrev xmlns:xlink="http://www.w3.org/1999/xlink" xlink:title="subadult" id="ABBRID0ESUBG" xlink:type="simple">SA</abbrev>
                    </th></tr><tr><td rowspan="1" colspan="1">
                      <abbrev xmlns:xlink="http://www.w3.org/1999/xlink" xlink:title="snout-vent length (from tip of snout to cloaca)" id="ABBRID0E2UBG" xlink:type="simple">SVL</abbrev>
                    </td><td rowspan="1" colspan="1">36.0</td><td rowspan="1" colspan="1">36.0</td><td rowspan="1" colspan="1">35.5</td><td rowspan="1" colspan="1">36.8</td><td rowspan="1" colspan="1">36.9</td><td rowspan="1" colspan="1">34.8</td><td rowspan="1" colspan="1">33.9</td><td rowspan="1" colspan="1">35.6</td><td rowspan="1" colspan="1">39.1</td><td rowspan="1" colspan="1">37.9</td><td rowspan="1" colspan="1">41.7</td><td rowspan="1" colspan="1">44.4</td><td rowspan="1" colspan="1">44.1</td><td rowspan="1" colspan="1">39.5</td><td rowspan="1" colspan="1">41.5</td><td rowspan="1" colspan="1">22.5</td><td rowspan="1" colspan="1">27.0</td><td rowspan="1" colspan="1">25.1</td><td rowspan="1" colspan="1">28.4</td></tr><tr><td rowspan="1" colspan="1">
                      <abbrev xmlns:xlink="http://www.w3.org/1999/xlink" xlink:title="head length (from the back of mandible to tip of snout)" id="ABBRID0E4WBG" xlink:type="simple">HL</abbrev>
                    </td><td rowspan="1" colspan="1">12.2</td><td rowspan="1" colspan="1">13.5</td><td rowspan="1" colspan="1">12.5</td><td rowspan="1" colspan="1">13.4</td><td rowspan="1" colspan="1">14.0</td><td rowspan="1" colspan="1">12.7</td><td rowspan="1" colspan="1">12.7</td><td rowspan="1" colspan="1">13.1</td><td rowspan="1" colspan="1">13.7</td><td rowspan="1" colspan="1">13.3</td><td rowspan="1" colspan="1">14.4</td><td rowspan="1" colspan="1">15.1</td><td rowspan="1" colspan="1">15.8</td><td rowspan="1" colspan="1">15.0</td><td rowspan="1" colspan="1">14.5</td><td rowspan="1" colspan="1">10.9</td><td rowspan="1" colspan="1">10.8</td><td rowspan="1" colspan="1">9.1</td><td rowspan="1" colspan="1">10.5</td></tr><tr><td rowspan="1" colspan="1">
                      <abbrev xmlns:xlink="http://www.w3.org/1999/xlink" xlink:title="maximum head width (across angles of jaws)" id="ABBRID0E6YBG" xlink:type="simple">HW</abbrev>
                    </td><td rowspan="1" colspan="1">11.8</td><td rowspan="1" colspan="1">11.5</td><td rowspan="1" colspan="1">11.3</td><td rowspan="1" colspan="1">11.9</td><td rowspan="1" colspan="1">12.3</td><td rowspan="1" colspan="1">11.9</td><td rowspan="1" colspan="1">11.7</td><td rowspan="1" colspan="1">11.8</td><td rowspan="1" colspan="1">13.0</td><td rowspan="1" colspan="1">13.1</td><td rowspan="1" colspan="1">13.7</td><td rowspan="1" colspan="1">14.2</td><td rowspan="1" colspan="1">14.2</td><td rowspan="1" colspan="1">13.7</td><td rowspan="1" colspan="1">13.9</td><td rowspan="1" colspan="1">9.8</td><td rowspan="1" colspan="1">9.5</td><td rowspan="1" colspan="1">8.1</td><td rowspan="1" colspan="1">9.5</td></tr><tr><td rowspan="1" colspan="1">
                      <abbrev xmlns:xlink="http://www.w3.org/1999/xlink" xlink:title="distance from tip of snout to anterior corner of eye" id="ABBRID0EB2BG" xlink:type="simple">SE</abbrev>
                    </td><td rowspan="1" colspan="1">5.3</td><td rowspan="1" colspan="1">5.7</td><td rowspan="1" colspan="1">5.8</td><td rowspan="1" colspan="1">6.2</td><td rowspan="1" colspan="1">5.6</td><td rowspan="1" colspan="1">5.2</td><td rowspan="1" colspan="1">5.6</td><td rowspan="1" colspan="1">5.5</td><td rowspan="1" colspan="1">6.1</td><td rowspan="1" colspan="1">6.0</td><td rowspan="1" colspan="1">5.9</td><td rowspan="1" colspan="1">6.9</td><td rowspan="1" colspan="1">6.3</td><td rowspan="1" colspan="1">6.3</td><td rowspan="1" colspan="1">6.5</td><td rowspan="1" colspan="1">5.2</td><td rowspan="1" colspan="1">5.0</td><td rowspan="1" colspan="1">4.2</td><td rowspan="1" colspan="1">4.8</td></tr><tr><td rowspan="1" colspan="1">
                      <abbrev xmlns:xlink="http://www.w3.org/1999/xlink" xlink:title="distance from nostril to the tip of snout" id="ABBRID0ED4BG" xlink:type="simple">SND</abbrev>
                    </td><td rowspan="1" colspan="1">3.0</td><td rowspan="1" colspan="1">2.9</td><td rowspan="1" colspan="1">2.6</td><td rowspan="1" colspan="1">3.2</td><td rowspan="1" colspan="1">2.8</td><td rowspan="1" colspan="1">2.4</td><td rowspan="1" colspan="1">2.6</td><td rowspan="1" colspan="1">2.6</td><td rowspan="1" colspan="1">3.4</td><td rowspan="1" colspan="1">3.2</td><td rowspan="1" colspan="1">2.7</td><td rowspan="1" colspan="1">3.4</td><td rowspan="1" colspan="1">3.0</td><td rowspan="1" colspan="1">2.6</td><td rowspan="1" colspan="1">2.7</td><td rowspan="1" colspan="1">2.6</td><td rowspan="1" colspan="1">2.6</td><td rowspan="1" colspan="1">2.2</td><td rowspan="1" colspan="1">1.7</td></tr><tr><td rowspan="1" colspan="1">
                      <abbrev xmlns:xlink="http://www.w3.org/1999/xlink" xlink:title="eye to nostril distance (from anterior corner of eye to the nostril)" id="ABBRID0EF6BG" xlink:type="simple">END</abbrev>
                    </td><td rowspan="1" colspan="1">2.3</td><td rowspan="1" colspan="1">2.7</td><td rowspan="1" colspan="1">3.2</td><td rowspan="1" colspan="1">2.9</td><td rowspan="1" colspan="1">2.8</td><td rowspan="1" colspan="1">2.9</td><td rowspan="1" colspan="1">3.0</td><td rowspan="1" colspan="1">2.9</td><td rowspan="1" colspan="1">2.7</td><td rowspan="1" colspan="1">2.8</td><td rowspan="1" colspan="1">3.1</td><td rowspan="1" colspan="1">3.5</td><td rowspan="1" colspan="1">3.4</td><td rowspan="1" colspan="1">3.7</td><td rowspan="1" colspan="1">3.8</td><td rowspan="1" colspan="1">2.6</td><td rowspan="1" colspan="1">2.4</td><td rowspan="1" colspan="1">2.0</td><td rowspan="1" colspan="1">3.1</td></tr><tr><td rowspan="1" colspan="1">
                      <abbrev xmlns:xlink="http://www.w3.org/1999/xlink" xlink:title="internarial distance (distance between nostrils)" id="ABBRID0EIBAI" xlink:type="simple">IND</abbrev>
                    </td><td rowspan="1" colspan="1">4.2</td><td rowspan="1" colspan="1">3.9</td><td rowspan="1" colspan="1">4.5</td><td rowspan="1" colspan="1">4.8</td><td rowspan="1" colspan="1">4.7</td><td rowspan="1" colspan="1">4.4</td><td rowspan="1" colspan="1">4.5</td><td rowspan="1" colspan="1">4.6</td><td rowspan="1" colspan="1">4.5</td><td rowspan="1" colspan="1">4.4</td><td rowspan="1" colspan="1">4.9</td><td rowspan="1" colspan="1">5.1</td><td rowspan="1" colspan="1">5.4</td><td rowspan="1" colspan="1">4.8</td><td rowspan="1" colspan="1">5.2</td><td rowspan="1" colspan="1">4.0</td><td rowspan="1" colspan="1">4.0</td><td rowspan="1" colspan="1">3.6</td><td rowspan="1" colspan="1">3.8</td></tr><tr><td rowspan="1" colspan="1">
                      <abbrev xmlns:xlink="http://www.w3.org/1999/xlink" xlink:title="interorbital distance (minimum distance between upper eyelids)" id="ABBRID0EKDAI" xlink:type="simple">IOD</abbrev>
                    </td><td rowspan="1" colspan="1">4.2</td><td rowspan="1" colspan="1">3.7</td><td rowspan="1" colspan="1">4.2</td><td rowspan="1" colspan="1">4.1</td><td rowspan="1" colspan="1">4.0</td><td rowspan="1" colspan="1">4.0</td><td rowspan="1" colspan="1">3.7</td><td rowspan="1" colspan="1">3.7</td><td rowspan="1" colspan="1">4.7</td><td rowspan="1" colspan="1">4.4</td><td rowspan="1" colspan="1">4.6</td><td rowspan="1" colspan="1">4.8</td><td rowspan="1" colspan="1">3.4</td><td rowspan="1" colspan="1">3.7</td><td rowspan="1" colspan="1">3.9</td><td rowspan="1" colspan="1">3.3</td><td rowspan="1" colspan="1">4.5</td><td rowspan="1" colspan="1">3.1</td><td rowspan="1" colspan="1">3.7</td></tr><tr><td rowspan="1" colspan="1">
                      <abbrev xmlns:xlink="http://www.w3.org/1999/xlink" xlink:title="horizontal eye diameter (from the anterior corner to the posterior corner of the eye)" id="ABBRID0EMFAI" xlink:type="simple">ED</abbrev>
                    </td><td rowspan="1" colspan="1">5.0</td><td rowspan="1" colspan="1">4.7</td><td rowspan="1" colspan="1">4.4</td><td rowspan="1" colspan="1">4.7</td><td rowspan="1" colspan="1">4.5</td><td rowspan="1" colspan="1">4.9</td><td rowspan="1" colspan="1">4.6</td><td rowspan="1" colspan="1">4.6</td><td rowspan="1" colspan="1">5.5</td><td rowspan="1" colspan="1">5.4</td><td rowspan="1" colspan="1">4.9</td><td rowspan="1" colspan="1">4.9</td><td rowspan="1" colspan="1">5.5</td><td rowspan="1" colspan="1">5.7</td><td rowspan="1" colspan="1">5.1</td><td rowspan="1" colspan="1">4.0</td><td rowspan="1" colspan="1">4.1</td><td rowspan="1" colspan="1">3.5</td><td rowspan="1" colspan="1">4.1</td></tr><tr><td rowspan="1" colspan="1">
                      <abbrev xmlns:xlink="http://www.w3.org/1999/xlink" xlink:title="maximum tympanum diameter" id="ABBRID0EOHAI" xlink:type="simple">TD</abbrev>
                    </td><td rowspan="1" colspan="1">1.5</td><td rowspan="1" colspan="1">1.2</td><td rowspan="1" colspan="1">1.2</td><td rowspan="1" colspan="1">1.5</td><td rowspan="1" colspan="1">1.4</td><td rowspan="1" colspan="1">1.2</td><td rowspan="1" colspan="1">1.7</td><td rowspan="1" colspan="1">1.7</td><td rowspan="1" colspan="1">1.5</td><td rowspan="1" colspan="1">1.4</td><td rowspan="1" colspan="1">1.3</td><td rowspan="1" colspan="1">1.7</td><td rowspan="1" colspan="1">1.8</td><td rowspan="1" colspan="1">1.6</td><td rowspan="1" colspan="1">1.5</td><td rowspan="1" colspan="1">1.2</td><td rowspan="1" colspan="1">1.6</td><td rowspan="1" colspan="1">1.2</td><td rowspan="1" colspan="1">1.2</td></tr><tr><td rowspan="1" colspan="1">
                      <abbrev xmlns:xlink="http://www.w3.org/1999/xlink" xlink:title="tympanum-eye distance (from anterior margin of tympanum to posterior corner of the eye)" id="ABBRID0EQJAI" xlink:type="simple">TED</abbrev>
                    </td><td rowspan="1" colspan="1">1.6</td><td rowspan="1" colspan="1">1.1</td><td rowspan="1" colspan="1">1.6</td><td rowspan="1" colspan="1">1.3</td><td rowspan="1" colspan="1">1.2</td><td rowspan="1" colspan="1">1.0</td><td rowspan="1" colspan="1">1.4</td><td rowspan="1" colspan="1">1.7</td><td rowspan="1" colspan="1">2.0</td><td rowspan="1" colspan="1">1.8</td><td rowspan="1" colspan="1">1.3</td><td rowspan="1" colspan="1">1.9</td><td rowspan="1" colspan="1">1.9</td><td rowspan="1" colspan="1">1.6</td><td rowspan="1" colspan="1">1.8</td><td rowspan="1" colspan="1">1.0</td><td rowspan="1" colspan="1">1.2</td><td rowspan="1" colspan="1">1.2</td><td rowspan="1" colspan="1">1.0</td></tr><tr><td rowspan="1" colspan="1">
                      <abbrev xmlns:xlink="http://www.w3.org/1999/xlink" xlink:title="Hand length (from base of palm to tip of third finger)" id="ABBRID0ESLAI" xlink:type="simple">HND</abbrev>
                    </td><td rowspan="1" colspan="1">12.2</td><td rowspan="1" colspan="1">12.1</td><td rowspan="1" colspan="1">19.2</td><td rowspan="1" colspan="1">12.0</td><td rowspan="1" colspan="1">11.3</td><td rowspan="1" colspan="1">11.3</td><td rowspan="1" colspan="1">14.1</td><td rowspan="1" colspan="1">11.2</td><td rowspan="1" colspan="1">13.9</td><td rowspan="1" colspan="1">13.6</td><td rowspan="1" colspan="1">14.1</td><td rowspan="1" colspan="1">15.2</td><td rowspan="1" colspan="1">15.6</td><td rowspan="1" colspan="1">14.1</td><td rowspan="1" colspan="1">14.4</td><td rowspan="1" colspan="1">9.4</td><td rowspan="1" colspan="1">8.3</td><td rowspan="1" colspan="1">12.7</td><td rowspan="1" colspan="1">9.5</td></tr><tr><td rowspan="1" colspan="1">
                      <abbrev xmlns:xlink="http://www.w3.org/1999/xlink" xlink:title="maximum width of disc of finger III" id="ABBRID0EUNAI" xlink:type="simple">FTD</abbrev>
                    </td><td rowspan="1" colspan="1">2.5</td><td rowspan="1" colspan="1">2.6</td><td rowspan="1" colspan="1">2.3</td><td rowspan="1" colspan="1">2.2</td><td rowspan="1" colspan="1">2.2</td><td rowspan="1" colspan="1">2.5</td><td rowspan="1" colspan="1">2.3</td><td rowspan="1" colspan="1">2.0</td><td rowspan="1" colspan="1">2.7</td><td rowspan="1" colspan="1">2.5</td><td rowspan="1" colspan="1">2.5</td><td rowspan="1" colspan="1">2.9</td><td rowspan="1" colspan="1">3.7</td><td rowspan="1" colspan="1">2.7</td><td rowspan="1" colspan="1">3.0</td><td rowspan="1" colspan="1">1.4</td><td rowspan="1" colspan="1">1.7</td><td rowspan="1" colspan="1">1.3</td><td rowspan="1" colspan="1">1.7</td></tr><tr><td rowspan="1" colspan="1">
                      <abbrev xmlns:xlink="http://www.w3.org/1999/xlink" xlink:title="femur length (from vent to knee)" id="ABBRID0EWPAI" xlink:type="simple">FL</abbrev>
                    </td><td rowspan="1" colspan="1">17.9</td><td rowspan="1" colspan="1">19.3</td><td rowspan="1" colspan="1">19.4</td><td rowspan="1" colspan="1">17.9</td><td rowspan="1" colspan="1">19.5</td><td rowspan="1" colspan="1">17.2</td><td rowspan="1" colspan="1">19.0</td><td rowspan="1" colspan="1">19.2</td><td rowspan="1" colspan="1">20.0</td><td rowspan="1" colspan="1">19.3</td><td rowspan="1" colspan="1">21.0</td><td rowspan="1" colspan="1">21.8</td><td rowspan="1" colspan="1">22.3</td><td rowspan="1" colspan="1">20.9</td><td rowspan="1" colspan="1">20.3</td><td rowspan="1" colspan="1">15.1</td><td rowspan="1" colspan="1">15.7</td><td rowspan="1" colspan="1">13.3</td><td rowspan="1" colspan="1">14.6</td></tr><tr><td rowspan="1" colspan="1">
                      <abbrev xmlns:xlink="http://www.w3.org/1999/xlink" xlink:title="tibia length (from knee to tarsus)" id="ABBRID0EYRAI" xlink:type="simple">TL</abbrev>
                    </td><td rowspan="1" colspan="1">20.2</td><td rowspan="1" colspan="1">20.4</td><td rowspan="1" colspan="1">19.5</td><td rowspan="1" colspan="1">19.6</td><td rowspan="1" colspan="1">19.8</td><td rowspan="1" colspan="1">19.2</td><td rowspan="1" colspan="1">19.9</td><td rowspan="1" colspan="1">19.2</td><td rowspan="1" colspan="1">22.5</td><td rowspan="1" colspan="1">22.4</td><td rowspan="1" colspan="1">22.1</td><td rowspan="1" colspan="1">23.4</td><td rowspan="1" colspan="1">24.0</td><td rowspan="1" colspan="1">22.3</td><td rowspan="1" colspan="1">21.6</td><td rowspan="1" colspan="1">16.8</td><td rowspan="1" colspan="1">17.5</td><td rowspan="1" colspan="1">14.6</td><td rowspan="1" colspan="1">16.4</td></tr><tr><td rowspan="1" colspan="1">
                      <abbrev xmlns:xlink="http://www.w3.org/1999/xlink" xlink:title="foot length" id="ABBRID0E1TAI" xlink:type="simple">FOT</abbrev>
                    </td><td rowspan="1" colspan="1">19.0</td><td rowspan="1" colspan="1">19.1</td><td rowspan="1" colspan="1">20.9</td><td rowspan="1" colspan="1">20.8</td><td rowspan="1" colspan="1">19.5</td><td rowspan="1" colspan="1">19.4</td><td rowspan="1" colspan="1">18.7</td><td rowspan="1" colspan="1">19.6</td><td rowspan="1" colspan="1">22.0</td><td rowspan="1" colspan="1">21.2</td><td rowspan="1" colspan="1">2.6</td><td rowspan="1" colspan="1">22.2</td><td rowspan="1" colspan="1">23.9</td><td rowspan="1" colspan="1">21.9</td><td rowspan="1" colspan="1">22.3</td><td rowspan="1" colspan="1">14.9</td><td rowspan="1" colspan="1">15.5</td><td rowspan="1" colspan="1">12.7</td><td rowspan="1" colspan="1">15.2</td></tr><tr><td rowspan="1" colspan="1">
                      <abbrev xmlns:xlink="http://www.w3.org/1999/xlink" xlink:title="maximum width of disc of fourth toe" id="ABBRID0E3VAI" xlink:type="simple">HTD</abbrev>
                    </td><td rowspan="1" colspan="1">1.6</td><td rowspan="1" colspan="1">1.7</td><td rowspan="1" colspan="1">1.8</td><td rowspan="1" colspan="1">1.3</td><td rowspan="1" colspan="1">1.3</td><td rowspan="1" colspan="1">1.7</td><td rowspan="1" colspan="1">1.7</td><td rowspan="1" colspan="1">1.6</td><td rowspan="1" colspan="1">1.6</td><td rowspan="1" colspan="1">1.5</td><td rowspan="1" colspan="1">1.8</td><td rowspan="1" colspan="1">2.2</td><td rowspan="1" colspan="1">2.4</td><td rowspan="1" colspan="1">1.8</td><td rowspan="1" colspan="1">2.0</td><td rowspan="1" colspan="1">1.0</td><td rowspan="1" colspan="1">1.5</td><td rowspan="1" colspan="1">1.0</td><td rowspan="1" colspan="1">1.0</td></tr><tr><td rowspan="1" colspan="1"><abbrev xmlns:xlink="http://www.w3.org/1999/xlink" xlink:title="head length (from the back of mandible to tip of snout)" id="ABBRID0E5XAI" xlink:type="simple">HL</abbrev>/<abbrev xmlns:xlink="http://www.w3.org/1999/xlink" xlink:title="snout-vent length (from tip of snout to cloaca)" id="ABBRID0ECYAI" xlink:type="simple">SVL</abbrev></td><td rowspan="1" colspan="1">0.34</td><td rowspan="1" colspan="1">0.38</td><td rowspan="1" colspan="1">0.35</td><td rowspan="1" colspan="1">0.36</td><td rowspan="1" colspan="1">0.38</td><td rowspan="1" colspan="1">0.36</td><td rowspan="1" colspan="1">0.37</td><td rowspan="1" colspan="1">0.37</td><td rowspan="1" colspan="1">0.35</td><td rowspan="1" colspan="1">0.35</td><td rowspan="1" colspan="1">0.35</td><td rowspan="1" colspan="1">0.34</td><td rowspan="1" colspan="1">0.36</td><td rowspan="1" colspan="1">0.38</td><td rowspan="1" colspan="1">0.35</td><td rowspan="1" colspan="1">0.48</td><td rowspan="1" colspan="1">0.40</td><td rowspan="1" colspan="1">0.36</td><td rowspan="1" colspan="1">0.37</td></tr><tr><td rowspan="1" colspan="1"><abbrev xmlns:xlink="http://www.w3.org/1999/xlink" xlink:title="maximum head width (across angles of jaws)" id="ABBRID0ED1AI" xlink:type="simple">HW</abbrev>/<abbrev xmlns:xlink="http://www.w3.org/1999/xlink" xlink:title="snout-vent length (from tip of snout to cloaca)" id="ABBRID0EH1AI" xlink:type="simple">SVL</abbrev></td><td rowspan="1" colspan="1">0.33</td><td rowspan="1" colspan="1">0.32</td><td rowspan="1" colspan="1">0.32</td><td rowspan="1" colspan="1">0.32</td><td rowspan="1" colspan="1">0.33</td><td rowspan="1" colspan="1">0.34</td><td rowspan="1" colspan="1">0.35</td><td rowspan="1" colspan="1">0.33</td><td rowspan="1" colspan="1">0.33</td><td rowspan="1" colspan="1">0.35</td><td rowspan="1" colspan="1">0.33</td><td rowspan="1" colspan="1">0.32</td><td rowspan="1" colspan="1">0.32</td><td rowspan="1" colspan="1">0.35</td><td rowspan="1" colspan="1">0.33</td><td rowspan="1" colspan="1">0.44</td><td rowspan="1" colspan="1">0.35</td><td rowspan="1" colspan="1">0.32</td><td rowspan="1" colspan="1">0.33</td></tr><tr><td rowspan="1" colspan="1"><abbrev xmlns:xlink="http://www.w3.org/1999/xlink" xlink:title="distance from tip of snout to anterior corner of eye" id="ABBRID0EI3AI" xlink:type="simple">SE</abbrev>/<abbrev xmlns:xlink="http://www.w3.org/1999/xlink" xlink:title="snout-vent length (from tip of snout to cloaca)" id="ABBRID0EM3AI" xlink:type="simple">SVL</abbrev></td><td rowspan="1" colspan="1">0.15</td><td rowspan="1" colspan="1">0.16</td><td rowspan="1" colspan="1">0.16</td><td rowspan="1" colspan="1">0.17</td><td rowspan="1" colspan="1">0.15</td><td rowspan="1" colspan="1">0.15</td><td rowspan="1" colspan="1">0.17</td><td rowspan="1" colspan="1">0.15</td><td rowspan="1" colspan="1">0.16</td><td rowspan="1" colspan="1">0.16</td><td rowspan="1" colspan="1">0.14</td><td rowspan="1" colspan="1">0.16</td><td rowspan="1" colspan="1">0.14</td><td rowspan="1" colspan="1">0.16</td><td rowspan="1" colspan="1">0.16</td><td rowspan="1" colspan="1">0.23</td><td rowspan="1" colspan="1">0.19</td><td rowspan="1" colspan="1">0.17</td><td rowspan="1" colspan="1">0.17</td></tr><tr><td rowspan="1" colspan="1"><abbrev xmlns:xlink="http://www.w3.org/1999/xlink" xlink:title="horizontal eye diameter (from the anterior corner to the posterior corner of the eye)" id="ABBRID0EN5AI" xlink:type="simple">ED</abbrev>/<abbrev xmlns:xlink="http://www.w3.org/1999/xlink" xlink:title="head length (from the back of mandible to tip of snout)" id="ABBRID0ER5AI" xlink:type="simple">HL</abbrev></td><td rowspan="1" colspan="1">0.41</td><td rowspan="1" colspan="1">0.35</td><td rowspan="1" colspan="1">0.35</td><td rowspan="1" colspan="1">0.35</td><td rowspan="1" colspan="1">0.32</td><td rowspan="1" colspan="1">0.39</td><td rowspan="1" colspan="1">0.36</td><td rowspan="1" colspan="1">0.35</td><td rowspan="1" colspan="1">0.40</td><td rowspan="1" colspan="1">0.41</td><td rowspan="1" colspan="1">0.34</td><td rowspan="1" colspan="1">0.32</td><td rowspan="1" colspan="1">0.35</td><td rowspan="1" colspan="1">0.38</td><td rowspan="1" colspan="1">0.35</td><td rowspan="1" colspan="1">0.37</td><td rowspan="1" colspan="1">0.38</td><td rowspan="1" colspan="1">0.38</td><td rowspan="1" colspan="1">0.39</td></tr><tr><td rowspan="1" colspan="1"><abbrev xmlns:xlink="http://www.w3.org/1999/xlink" xlink:title="horizontal eye diameter (from the anterior corner to the posterior corner of the eye)" id="ABBRID0ESABI" xlink:type="simple">ED</abbrev>/<abbrev xmlns:xlink="http://www.w3.org/1999/xlink" xlink:title="distance from tip of snout to anterior corner of eye" id="ABBRID0EWABI" xlink:type="simple">SE</abbrev></td><td rowspan="1" colspan="1">0.94</td><td rowspan="1" colspan="1">0.82</td><td rowspan="1" colspan="1">0.76</td><td rowspan="1" colspan="1">0.76</td><td rowspan="1" colspan="1">0.80</td><td rowspan="1" colspan="1">0.94</td><td rowspan="1" colspan="1">0.82</td><td rowspan="1" colspan="1">0.84</td><td rowspan="1" colspan="1">0.90</td><td rowspan="1" colspan="1">0.90</td><td rowspan="1" colspan="1">0.83</td><td rowspan="1" colspan="1">0.71</td><td rowspan="1" colspan="1">0.87</td><td rowspan="1" colspan="1">0.90</td><td rowspan="1" colspan="1">0.78</td><td rowspan="1" colspan="1">0.77</td><td rowspan="1" colspan="1">0.82</td><td rowspan="1" colspan="1">0.83</td><td rowspan="1" colspan="1">0.85</td></tr><tr><td rowspan="1" colspan="1"><abbrev xmlns:xlink="http://www.w3.org/1999/xlink" xlink:title="maximum tympanum diameter" id="ABBRID0EXCBI" xlink:type="simple">TD</abbrev>/<abbrev xmlns:xlink="http://www.w3.org/1999/xlink" xlink:title="horizontal eye diameter (from the anterior corner to the posterior corner of the eye)" id="ABBRID0E2CBI" xlink:type="simple">ED</abbrev></td><td rowspan="1" colspan="1">0.30</td><td rowspan="1" colspan="1">0.26</td><td rowspan="1" colspan="1">0.27</td><td rowspan="1" colspan="1">0.32</td><td rowspan="1" colspan="1">0.31</td><td rowspan="1" colspan="1">0.24</td><td rowspan="1" colspan="1">0.37</td><td rowspan="1" colspan="1">0.37</td><td rowspan="1" colspan="1">0.27</td><td rowspan="1" colspan="1">0.26</td><td rowspan="1" colspan="1">0.27</td><td rowspan="1" colspan="1">0.35</td><td rowspan="1" colspan="1">0.33</td><td rowspan="1" colspan="1">0.28</td><td rowspan="1" colspan="1">0.29</td><td rowspan="1" colspan="1">0.30</td><td rowspan="1" colspan="1">0.39</td><td rowspan="1" colspan="1">0.34</td><td rowspan="1" colspan="1">0.29</td></tr><tr><td rowspan="1" colspan="1">FLL/<abbrev xmlns:xlink="http://www.w3.org/1999/xlink" xlink:title="snout-vent length (from tip of snout to cloaca)" id="ABBRID0E3EBI" xlink:type="simple">SVL</abbrev></td><td rowspan="1" colspan="1">0.34</td><td rowspan="1" colspan="1">0.34</td><td rowspan="1" colspan="1">0.54</td><td rowspan="1" colspan="1">0.33</td><td rowspan="1" colspan="1">0.31</td><td rowspan="1" colspan="1">0.32</td><td rowspan="1" colspan="1">0.42</td><td rowspan="1" colspan="1">0.31</td><td rowspan="1" colspan="1">0.36</td><td rowspan="1" colspan="1">0.36</td><td rowspan="1" colspan="1">0.34</td><td rowspan="1" colspan="1">0.34</td><td rowspan="1" colspan="1">0.35</td><td rowspan="1" colspan="1">0.36</td><td rowspan="1" colspan="1">0.35</td><td rowspan="1" colspan="1">0.42</td><td rowspan="1" colspan="1">0.31</td><td rowspan="1" colspan="1">0.51</td><td rowspan="1" colspan="1">0.33</td></tr><tr><td rowspan="1" colspan="1"><abbrev xmlns:xlink="http://www.w3.org/1999/xlink" xlink:title="maximum width of disc of finger III" id="ABBRID0E4GBI" xlink:type="simple">FTD</abbrev>/<abbrev xmlns:xlink="http://www.w3.org/1999/xlink" xlink:title="horizontal eye diameter (from the anterior corner to the posterior corner of the eye)" id="ABBRID0EBHBI" xlink:type="simple">ED</abbrev></td><td rowspan="1" colspan="1">0.50</td><td rowspan="1" colspan="1">0.55</td><td rowspan="1" colspan="1">0.52</td><td rowspan="1" colspan="1">0.47</td><td rowspan="1" colspan="1">0.49</td><td rowspan="1" colspan="1">0.51</td><td rowspan="1" colspan="1">0.50</td><td rowspan="1" colspan="1">0.43</td><td rowspan="1" colspan="1">0.49</td><td rowspan="1" colspan="1">0.46</td><td rowspan="1" colspan="1">0.51</td><td rowspan="1" colspan="1">0.59</td><td rowspan="1" colspan="1">0.67</td><td rowspan="1" colspan="1">0.47</td><td rowspan="1" colspan="1">0.59</td><td rowspan="1" colspan="1">0.35</td><td rowspan="1" colspan="1">0.41</td><td rowspan="1" colspan="1">0.37</td><td rowspan="1" colspan="1">0.41</td></tr><tr><td rowspan="1" colspan="1"><abbrev xmlns:xlink="http://www.w3.org/1999/xlink" xlink:title="maximum width of disc of finger III" id="ABBRID0ECJBI" xlink:type="simple">FTD</abbrev>/<abbrev xmlns:xlink="http://www.w3.org/1999/xlink" xlink:title="snout-vent length (from tip of snout to cloaca)" id="ABBRID0EGJBI" xlink:type="simple">SVL</abbrev></td><td rowspan="1" colspan="1">0.07</td><td rowspan="1" colspan="1">0.07</td><td rowspan="1" colspan="1">0.06</td><td rowspan="1" colspan="1">0.06</td><td rowspan="1" colspan="1">0.06</td><td rowspan="1" colspan="1">0.07</td><td rowspan="1" colspan="1">0.07</td><td rowspan="1" colspan="1">0.06</td><td rowspan="1" colspan="1">0.07</td><td rowspan="1" colspan="1">0.07</td><td rowspan="1" colspan="1">0.06</td><td rowspan="1" colspan="1">0.07</td><td rowspan="1" colspan="1">0.08</td><td rowspan="1" colspan="1">0.07</td><td rowspan="1" colspan="1">0.07</td><td rowspan="1" colspan="1">0.06</td><td rowspan="1" colspan="1">0.06</td><td rowspan="1" colspan="1">0.05</td><td rowspan="1" colspan="1">0.06</td></tr><tr><td rowspan="1" colspan="1"><abbrev xmlns:xlink="http://www.w3.org/1999/xlink" xlink:title="maximum tympanum diameter" id="ABBRID0EHLBI" xlink:type="simple">TD</abbrev>/<abbrev xmlns:xlink="http://www.w3.org/1999/xlink" xlink:title="maximum width of disc of finger III" id="ABBRID0ELLBI" xlink:type="simple">FTD</abbrev></td><td rowspan="1" colspan="1">0.60</td><td rowspan="1" colspan="1">0.46</td><td rowspan="1" colspan="1">0.52</td><td rowspan="1" colspan="1">0.68</td><td rowspan="1" colspan="1">0.64</td><td rowspan="1" colspan="1">0.48</td><td rowspan="1" colspan="1">0.74</td><td rowspan="1" colspan="1">0.85</td><td rowspan="1" colspan="1">0.56</td><td rowspan="1" colspan="1">0.56</td><td rowspan="1" colspan="1">0.52</td><td rowspan="1" colspan="1">0.59</td><td rowspan="1" colspan="1">0.49</td><td rowspan="1" colspan="1">0.59</td><td rowspan="1" colspan="1">0.50</td><td rowspan="1" colspan="1">0.86</td><td rowspan="1" colspan="1">0.94</td><td rowspan="1" colspan="1">0.92</td><td rowspan="1" colspan="1">0.71</td></tr></tbody></table></table-wrap></tp:treatment-sec><tp:treatment-sec sec-type="distribution" id="SECID0EHNBI"><title>Distribution.</title><p><italic><tp:taxon-name><tp:taxon-name-part taxon-name-part-type="genus" reg="Amolops">Amolops</tp:taxon-name-part> <tp:taxon-name-part taxon-name-part-type="species" reg="cuongi">cuongi</tp:taxon-name-part></tp:taxon-name></italic> sp. nov. is currently known only from the Hoang Lien Range in northern Vietnam, including Tam Duong, Lai Chau Province and Sa Pa and Bat Xat, Lao Cai Province (Fig. <xref ref-type="fig" rid="F1">1</xref>).</p></tp:treatment-sec><tp:treatment-sec sec-type="etymology" id="SECID0E3NBI"><title>Etymology.</title><p>The new species is named after Dr. Cuong The Pham, our colleague from Institute of Biology, Vietnam to honour his contributions to the herpetological research in Vietnam, particularly in the taxonomy of the anuran species complexes. For the common names we suggest Cuong’s Torrent Frog (English) and Ếch bám đá cường (Vietnamese).</p></tp:treatment-sec><tp:treatment-sec sec-type="Ecological notes" id="SECID0EBOBI"><title>Ecological notes.</title><p><italic><tp:taxon-name><tp:taxon-name-part taxon-name-part-type="genus" reg="Amolops">Amolops</tp:taxon-name-part> <tp:taxon-name-part taxon-name-part-type="species" reg="cuongi">cuongi</tp:taxon-name-part></tp:taxon-name></italic> sp. nov. is recorded from both disturbed and primary evergreen and bamboo forest with a relatively closed canopy (Suppl. material <xref ref-type="supplementary-material" rid="S2">2</xref>: fig. S1). Nearly all individuals have been found at night, perched on streamside vegetation ≤2.5 m from the ground alongside clear, fast-moving water, along ca 3.0 m wide streams or waterfalls. The holotype was collected from a small stream with large mossy rocks in subtropical forest consisting of medium and large hardwood trees and shrubs. The air temperature when specimens were collected was 17–25 °C and relative humidity was 80–90%. Calls were not heard in any of the survey work. The breeding season is likely to encompass September and October and possibly longer as all males were observed with velvety nuptial pads lacking spines in both September and October and four of the six females collected in September were gravid. The single female collected in June was not gravid. The tadpole and breeding behaviour of this species is unknown. Other amphibian species found at the collection site in Ho Thau Commune were <italic><tp:taxon-name><tp:taxon-name-part taxon-name-part-type="genus" reg="Bombina">Bombina</tp:taxon-name-part> <tp:taxon-name-part taxon-name-part-type="species" reg="microdeladigitora">microdeladigitora</tp:taxon-name-part></tp:taxon-name></italic> Liu, Hu, Yang, <italic><tp:taxon-name><tp:taxon-name-part taxon-name-part-type="genus" reg="Oreolalax">Oreolalax</tp:taxon-name-part> <tp:taxon-name-part taxon-name-part-type="species" reg="sterlingae">sterlingae</tp:taxon-name-part></tp:taxon-name></italic> Nguyen, Phung, Le, Ziegler &amp; Böhme, <italic><tp:taxon-name><tp:taxon-name-part taxon-name-part-type="genus" reg="Leptobrachella">Leptobrachella</tp:taxon-name-part></tp:taxon-name></italic> sp., <italic><tp:taxon-name><tp:taxon-name-part taxon-name-part-type="genus" reg="Leptobrachium">Leptobrachium</tp:taxon-name-part> <tp:taxon-name-part taxon-name-part-type="species" reg="ailaonicum">ailaonicum</tp:taxon-name-part></tp:taxon-name></italic> (Yang, Chen &amp; Ma), <italic><tp:taxon-name><tp:taxon-name-part taxon-name-part-type="genus" reg="Nanorana">Nanorana</tp:taxon-name-part> <tp:taxon-name-part taxon-name-part-type="species" reg="yunnanensis">yunnanensis</tp:taxon-name-part></tp:taxon-name></italic> (Anderson), and <italic><tp:taxon-name><tp:taxon-name-part taxon-name-part-type="genus" reg="Atympanophrys">Atympanophrys</tp:taxon-name-part> <tp:taxon-name-part taxon-name-part-type="species" reg="gigantica">gigantica</tp:taxon-name-part></tp:taxon-name></italic> (Liu, Hu &amp; Yang) on Mount Pu Ta Leng, <italic><tp:taxon-name><tp:taxon-name-part taxon-name-part-type="genus" reg="Amolops">Amolops</tp:taxon-name-part> <tp:taxon-name-part taxon-name-part-type="species" reg="minutus">minutus</tp:taxon-name-part></tp:taxon-name></italic> and <italic><tp:taxon-name><tp:taxon-name-part taxon-name-part-type="genus" reg="Amolops">Amolops</tp:taxon-name-part> <tp:taxon-name-part taxon-name-part-type="species" reg="spicalinea">spicalinea</tp:taxon-name-part></tp:taxon-name></italic> Nguyen, Tapley, La &amp; Rowley on Mount Fansipan. On Mount Nam Kang Ho Tao this species is sympatric with <italic><tp:taxon-name><tp:taxon-name-part taxon-name-part-type="genus" reg="Amolops">A.</tp:taxon-name-part> <tp:taxon-name-part taxon-name-part-type="species" reg="minutus">minutus</tp:taxon-name-part></tp:taxon-name></italic> and <italic><tp:taxon-name><tp:taxon-name-part taxon-name-part-type="genus" reg="Amolops">Amolops</tp:taxon-name-part> <tp:taxon-name-part taxon-name-part-type="species" reg="daorum">daorum</tp:taxon-name-part></tp:taxon-name></italic>.</p></tp:treatment-sec><tp:treatment-sec sec-type="conservation status" id="SECID0EASBI"><title>Conservation status.</title><p>This new species is currently known from between 1928–2784 m a.s.l. at three localities in Lao Cai and Lai Chau provinces, up to 48 km apart in the Hoang Lien Range (Mount Pu Ta Leng, Mount Fansipan and Mount Nam Kang Ho Tao). It was not detected in over a dozen field surveys along the Cat Cat River in Hoang Lien National Park (<named-content xmlns:xlink="http://www.w3.org/1999/xlink" content-type="dwc:verbatimCoordinates" xlink:type="simple"><named-content content-type="geo-json" specific-use="{&#34;type&#34;:&#34;Point&#34;,&#34;coordinates&#34;:[103.826400,22.321400]}" id="NCID0EJSBI" xlink:type="simple">22.3214°N 103.8264°E</named-content></named-content>, 1244 m a.s.l.) in evergreen forest indicating that it may not occur at lower elevation. The species’ estimated range is a narrow band of high-elevation habitat along the boundary of Lao Cai and Lai Chau provinces in Vietnam and into Yunnan Province in China. Its <abbrev xmlns:xlink="http://www.w3.org/1999/xlink" xlink:title="Extent of occurrence" id="ABBRID0EOSBI" xlink:type="simple">EOO</abbrev> is currently predicted to 2281 km<sup>2</sup> (Fig. <xref ref-type="fig" rid="F1">1</xref>). It occurs in a single threat defined location. The habitat of this species in all three localities is degraded, at elevations below 2000 m a.s.l., forest is being degraded in riparian habitat to establish cardamom plantations. On Mount Fansipan, the forest in which this species occurs is being negatively impacted by fuelwood collection for the tourism industry. A tourist camp is located just 500 m from the streams where this species was recorded on Mount Fansipan and effluent from the tourist camps is discharged into the stream. The habitat in higher elevations on Mount Fansipan is polluted with litter discarded by tourists and the gravel stream substrate has been intensively mined to line trekking routes, and this may have an impact on oviposition sites and larval development sites (see <xref ref-type="bibr" rid="B24">Nguyen et al. 2020</xref> for details). Northern Vietnam is increasingly impacted by forest fires (<xref ref-type="bibr" rid="B16">Le et al. 2014</xref>; <xref ref-type="bibr" rid="B49">Vadrevu et al. 2019</xref>) and forest fires also threaten the habitat of <italic><tp:taxon-name><tp:taxon-name-part taxon-name-part-type="genus" reg="Amolops">Amolops</tp:taxon-name-part> <tp:taxon-name-part taxon-name-part-type="species" reg="cuongi">cuongi</tp:taxon-name-part></tp:taxon-name></italic> at high elevation sites with natural forest have a greater probability of fire in northern Vietnam (<xref ref-type="bibr" rid="B48">Trang et al. 2022</xref>). Climate change is also a threat to the new species and a warmer climate could lead to a net loss in range (e.g., <xref ref-type="bibr" rid="B1">Duan et al. 2016</xref>). The fungal pathogen, <italic><tp:taxon-name><tp:taxon-name-part taxon-name-part-type="genus" reg="Batrachochytrium">Batrachochytrium</tp:taxon-name-part> <tp:taxon-name-part taxon-name-part-type="species" reg="dendrobatidis">dendrobatidis</tp:taxon-name-part></tp:taxon-name></italic>, was not detected from 30 samples collected from four different anuran amphibian species at approximately 2650 m a.s.l. on Mount Fansipan in September 2017; including four samples from <italic><tp:taxon-name><tp:taxon-name-part taxon-name-part-type="genus" reg="Amolops">Amolops</tp:taxon-name-part> <tp:taxon-name-part taxon-name-part-type="species" reg="cuongi">cuongi</tp:taxon-name-part></tp:taxon-name></italic>, it was also not detected from 20 samples from eight different anuran amphibian species at approximately 2000 m a.s.l. on Mount Fansipan in June 2018, including four samples from <italic><tp:taxon-name><tp:taxon-name-part taxon-name-part-type="genus" reg="Amolops">Amolops</tp:taxon-name-part> <tp:taxon-name-part taxon-name-part-type="species" reg="cuongi">cuongi</tp:taxon-name-part></tp:taxon-name></italic> (<xref ref-type="bibr" rid="B46">Tapley et al. 2020</xref>; reported as <italic><tp:taxon-name><tp:taxon-name-part taxon-name-part-type="genus" reg="Amolops">Amolops</tp:taxon-name-part></tp:taxon-name></italic> sp. 1). Given the relatively small range, number of locations and ongoing habitat loss and modification, this species qualifies for being assessed as Vulnerable in accordance with the <abbrev xmlns:xlink="http://www.w3.org/1999/xlink" xlink:title="International Union for Conservation of Nature" id="ABBRID0EDVBI" xlink:type="simple">IUCN</abbrev> Red List of Threatened Species categories and criteria B1ab(iii) (see <xref ref-type="bibr" rid="B9">IUCN 2012</xref>).</p></tp:treatment-sec><tp:treatment-sec sec-type="comparisons" id="SECID0ELVBI"><title>Comparisons.</title><p>As molecular and morphological analyses confirm that the new species belongs to the <italic><tp:taxon-name><tp:taxon-name-part taxon-name-part-type="genus" reg="Amolops">A.</tp:taxon-name-part> <tp:taxon-name-part taxon-name-part-type="species" reg="mantzorum">mantzorum</tp:taxon-name-part></tp:taxon-name></italic> group, we compare the new species with other members of the <italic><tp:taxon-name><tp:taxon-name-part taxon-name-part-type="genus" reg="Amolops">A.</tp:taxon-name-part> <tp:taxon-name-part taxon-name-part-type="species" reg="mantzorum">mantzorum</tp:taxon-name-part></tp:taxon-name></italic> group: <italic><tp:taxon-name><tp:taxon-name-part taxon-name-part-type="genus" reg="Amolops">Amolops</tp:taxon-name-part> <tp:taxon-name-part taxon-name-part-type="species" reg="cuongi">cuongi</tp:taxon-name-part></tp:taxon-name></italic> sp. nov. differs from <italic><tp:taxon-name><tp:taxon-name-part taxon-name-part-type="genus" reg="Amolops">A.</tp:taxon-name-part> <tp:taxon-name-part taxon-name-part-type="species" reg="ailao">ailao</tp:taxon-name-part></tp:taxon-name></italic> by the absence of a glandular dorsolateral fold (vs present in <italic><tp:taxon-name><tp:taxon-name-part taxon-name-part-type="genus" reg="Amolops">A.</tp:taxon-name-part> <tp:taxon-name-part taxon-name-part-type="species" reg="ailao">ailao</tp:taxon-name-part></tp:taxon-name></italic>); a smaller ratio of <abbrev xmlns:xlink="http://www.w3.org/1999/xlink" xlink:title="maximum tympanum diameter" id="ABBRID0EIXBI" xlink:type="simple">TD</abbrev>/<abbrev xmlns:xlink="http://www.w3.org/1999/xlink" xlink:title="horizontal eye diameter (from the anterior corner to the posterior corner of the eye)" id="ABBRID0EMXBI" xlink:type="simple">ED</abbrev> (<abbrev xmlns:xlink="http://www.w3.org/1999/xlink" xlink:title="maximum tympanum diameter" id="ABBRID0EQXBI" xlink:type="simple">TD</abbrev>/<abbrev xmlns:xlink="http://www.w3.org/1999/xlink" xlink:title="horizontal eye diameter (from the anterior corner to the posterior corner of the eye)" id="ABBRID0EUXBI" xlink:type="simple">ED</abbrev> 0.24–0.36 vs 0.52 in males; 0.26–0.35 vs 0.58 in females in <italic><tp:taxon-name><tp:taxon-name-part taxon-name-part-type="genus" reg="Amolops">A.</tp:taxon-name-part> <tp:taxon-name-part taxon-name-part-type="species" reg="ailao">ailao</tp:taxon-name-part></tp:taxon-name></italic>); tibiotarsal articulation reaching to the nostril (vs tibiotarsal articulation reaching beyond anterior corner of eye in <italic><tp:taxon-name><tp:taxon-name-part taxon-name-part-type="genus" reg="Amolops">A.</tp:taxon-name-part> <tp:taxon-name-part taxon-name-part-type="species" reg="ailao">ailao</tp:taxon-name-part></tp:taxon-name></italic>); the absence of brown mottling on the throat (vs present in <italic><tp:taxon-name><tp:taxon-name-part taxon-name-part-type="genus" reg="Amolops">A.</tp:taxon-name-part> <tp:taxon-name-part taxon-name-part-type="species" reg="ailao">ailao</tp:taxon-name-part></tp:taxon-name></italic>); and granular ventral surface (vs smooth in <italic><tp:taxon-name><tp:taxon-name-part taxon-name-part-type="genus" reg="Amolops">A.</tp:taxon-name-part> <tp:taxon-name-part taxon-name-part-type="species" reg="ailao">ailao</tp:taxon-name-part></tp:taxon-name></italic>) (<xref ref-type="bibr" rid="B42">Tang et al. 2023</xref>); from <italic><tp:taxon-name><tp:taxon-name-part taxon-name-part-type="genus" reg="Amolops">A.</tp:taxon-name-part> <tp:taxon-name-part taxon-name-part-type="species" reg="dafangensis">dafangensis</tp:taxon-name-part></tp:taxon-name></italic> by having a smaller size in males (<abbrev xmlns:xlink="http://www.w3.org/1999/xlink" xlink:title="snout-vent length (from tip of snout to cloaca)" id="ABBRID0ETZBI" xlink:type="simple">SVL</abbrev> 33.9–36.9 mm vs 43.2–46.8 mm in <italic><tp:taxon-name><tp:taxon-name-part taxon-name-part-type="genus" reg="Amolops">A.</tp:taxon-name-part> <tp:taxon-name-part taxon-name-part-type="species" reg="dafangensis">dafangensis</tp:taxon-name-part></tp:taxon-name></italic>), glandular dorsolateral folds absent (vs present in <italic><tp:taxon-name><tp:taxon-name-part taxon-name-part-type="genus" reg="Amolops">A.</tp:taxon-name-part> <tp:taxon-name-part taxon-name-part-type="species" reg="dafangensis">dafangensis</tp:taxon-name-part></tp:taxon-name></italic>), and the absence of brown mottling on the throat (vs present in <italic><tp:taxon-name><tp:taxon-name-part taxon-name-part-type="genus" reg="Amolops">A.</tp:taxon-name-part> <tp:taxon-name-part taxon-name-part-type="species" reg="dafangensis">dafangensis</tp:taxon-name-part></tp:taxon-name></italic>) (<xref ref-type="bibr" rid="B17">Li et al. 2024</xref>); from <italic><tp:taxon-name><tp:taxon-name-part taxon-name-part-type="genus" reg="Amolops">A.</tp:taxon-name-part> <tp:taxon-name-part taxon-name-part-type="species" reg="granulosus">granulosus</tp:taxon-name-part></tp:taxon-name></italic> by having a smaller size in females (<abbrev xmlns:xlink="http://www.w3.org/1999/xlink" xlink:title="snout-vent length (from tip of snout to cloaca)" id="ABBRID0EH2BI" xlink:type="simple">SVL</abbrev> 37.9–44.4 mm vs 51.9 mm in <italic><tp:taxon-name><tp:taxon-name-part taxon-name-part-type="genus" reg="Amolops">A.</tp:taxon-name-part> <tp:taxon-name-part taxon-name-part-type="species" reg="granulosus">granulosus</tp:taxon-name-part></tp:taxon-name></italic>), tympanum visible (vs invisible in <italic><tp:taxon-name><tp:taxon-name-part taxon-name-part-type="genus" reg="Amolops">A.</tp:taxon-name-part> <tp:taxon-name-part taxon-name-part-type="species" reg="granulosus">granulosus</tp:taxon-name-part></tp:taxon-name></italic>), and having a dorsal body colouration of dark brown with diffuse-edged blotches of bluish grey, copper and yellowish green or pale green and copper (vs brown with black spots in <italic><tp:taxon-name><tp:taxon-name-part taxon-name-part-type="genus" reg="Amolops">A.</tp:taxon-name-part> <tp:taxon-name-part taxon-name-part-type="species" reg="granulosus">granulosus</tp:taxon-name-part></tp:taxon-name></italic>) (Liu and Hu 1961; <xref ref-type="bibr" rid="B4">Fei et al. 2009</xref>, 2010); from <italic><tp:taxon-name><tp:taxon-name-part taxon-name-part-type="genus" reg="Amolops">A.</tp:taxon-name-part> <tp:taxon-name-part taxon-name-part-type="species" reg="jinjiangensis">jinjiangensis</tp:taxon-name-part></tp:taxon-name></italic> by having a smaller size (<abbrev xmlns:xlink="http://www.w3.org/1999/xlink" xlink:title="snout-vent length (from tip of snout to cloaca)" id="ABBRID0E23BI" xlink:type="simple">SVL</abbrev> 33.9–36.9 mm vs 43.0–52.0 mm in males; 37.9–44.4 mm vs 58.0–65.0 mm in females in <italic><tp:taxon-name><tp:taxon-name-part taxon-name-part-type="genus" reg="Amolops">A.</tp:taxon-name-part> <tp:taxon-name-part taxon-name-part-type="species" reg="jinjiangensis">jinjiangensis</tp:taxon-name-part></tp:taxon-name></italic>), tympanum visible (vs invisible in <italic><tp:taxon-name><tp:taxon-name-part taxon-name-part-type="genus" reg="Amolops">A.</tp:taxon-name-part> <tp:taxon-name-part taxon-name-part-type="species" reg="jinjiangensis">jinjiangensis</tp:taxon-name-part></tp:taxon-name></italic>), and glandular dorsolateral folds absent (vs present in <italic><tp:taxon-name><tp:taxon-name-part taxon-name-part-type="genus" reg="Amolops">A.</tp:taxon-name-part> <tp:taxon-name-part taxon-name-part-type="species" reg="jinjiangensis">jinjiangensis</tp:taxon-name-part></tp:taxon-name></italic>), and the absence of small granules on the tympanum (vs present in <italic><tp:taxon-name><tp:taxon-name-part taxon-name-part-type="genus" reg="Amolops">A.</tp:taxon-name-part> <tp:taxon-name-part taxon-name-part-type="species" reg="jinjiangensis">jinjiangensis</tp:taxon-name-part></tp:taxon-name></italic>) (Yang et al. 1983; Yang 2008; <xref ref-type="bibr" rid="B4">Fei et al. 2009</xref>); from <italic><tp:taxon-name><tp:taxon-name-part taxon-name-part-type="genus" reg="Amolops">A.</tp:taxon-name-part> <tp:taxon-name-part taxon-name-part-type="species" reg="lifanensis">lifanensis</tp:taxon-name-part></tp:taxon-name></italic> by having a smaller size (<abbrev xmlns:xlink="http://www.w3.org/1999/xlink" xlink:title="snout-vent length (from tip of snout to cloaca)" id="ABBRID0E15BI" xlink:type="simple">SVL</abbrev> 33.9–36.9 mm vs 52.0–56.0 mm in males; 37.9–44.4 mm vs 61.0–79.0 mm in females in <italic><tp:taxon-name><tp:taxon-name-part taxon-name-part-type="genus" reg="Amolops">A.</tp:taxon-name-part> <tp:taxon-name-part taxon-name-part-type="species" reg="lifanensis">lifanensis</tp:taxon-name-part></tp:taxon-name></italic>), and tympanum distinct (vs invisible in <italic><tp:taxon-name><tp:taxon-name-part taxon-name-part-type="genus" reg="Amolops">A.</tp:taxon-name-part> <tp:taxon-name-part taxon-name-part-type="species" reg="lifanensis">lifanensis</tp:taxon-name-part></tp:taxon-name></italic>) (Su et al. 1986; <xref ref-type="bibr" rid="B4">Fei et al. 2009</xref>); from <italic><tp:taxon-name><tp:taxon-name-part taxon-name-part-type="genus" reg="Amolops">A.</tp:taxon-name-part> <tp:taxon-name-part taxon-name-part-type="species" reg="loloensis">loloensis</tp:taxon-name-part></tp:taxon-name></italic> by having a smaller size (<abbrev xmlns:xlink="http://www.w3.org/1999/xlink" xlink:title="snout-vent length (from tip of snout to cloaca)" id="ABBRID0EDACI" xlink:type="simple">SVL</abbrev> 33.9–36.9 mm vs 54.5–62.0 mm in males; 37.9–44.4 mm vs 69.5–77.5 mm in females in <italic><tp:taxon-name><tp:taxon-name-part taxon-name-part-type="genus" reg="Amolops">A.</tp:taxon-name-part> <tp:taxon-name-part taxon-name-part-type="species" reg="loloensis">loloensis</tp:taxon-name-part></tp:taxon-name></italic>), tympanum distinct (vs invisible in <italic><tp:taxon-name><tp:taxon-name-part taxon-name-part-type="genus" reg="Amolops">A.</tp:taxon-name-part> <tp:taxon-name-part taxon-name-part-type="species" reg="loloensis">loloensis</tp:taxon-name-part></tp:taxon-name></italic>), dorsal colour pattern (dark brown with diffuse-edged blotches of bluish grey, copper, and yellowish green or pale green and copper vs dark green with many large brown spots in <italic><tp:taxon-name><tp:taxon-name-part taxon-name-part-type="genus" reg="Amolops">A.</tp:taxon-name-part> <tp:taxon-name-part taxon-name-part-type="species" reg="loloensis">loloensis</tp:taxon-name-part></tp:taxon-name></italic>), tibiotarsal articulation reaching to the nostril (vs tibiotarsal articulation reaching to the eye in <italic><tp:taxon-name><tp:taxon-name-part taxon-name-part-type="genus" reg="Amolops">A.</tp:taxon-name-part> <tp:taxon-name-part taxon-name-part-type="species" reg="loloensis">loloensis</tp:taxon-name-part></tp:taxon-name></italic>), head longer than wide (vs wider than long or long as wide in <italic><tp:taxon-name><tp:taxon-name-part taxon-name-part-type="genus" reg="Amolops">A.</tp:taxon-name-part> <tp:taxon-name-part taxon-name-part-type="species" reg="loloensis">loloensis</tp:taxon-name-part></tp:taxon-name></italic>), and relative finger lengths: I&lt;II&lt;IV&lt;III (vs I = II&lt;IV&lt;III in <italic><tp:taxon-name><tp:taxon-name-part taxon-name-part-type="genus" reg="Amolops">A.</tp:taxon-name-part> <tp:taxon-name-part taxon-name-part-type="species" reg="loloensis">loloensis</tp:taxon-name-part></tp:taxon-name></italic>) (Liu 1950; <xref ref-type="bibr" rid="B4">Fei et al. 2009</xref>); from <italic><tp:taxon-name><tp:taxon-name-part taxon-name-part-type="genus" reg="Amolops">A.</tp:taxon-name-part> <tp:taxon-name-part taxon-name-part-type="species" reg="mantzorum">mantzorum</tp:taxon-name-part></tp:taxon-name></italic> by having a smaller size (<abbrev xmlns:xlink="http://www.w3.org/1999/xlink" xlink:title="snout-vent length (from tip of snout to cloaca)" id="ABBRID0EYCCI" xlink:type="simple">SVL</abbrev> 33.9–36.9 mm vs 48.8–57.0 mm in males, 37.9–44.4 mm vs 57.5–72.0 mm in females in <italic><tp:taxon-name><tp:taxon-name-part taxon-name-part-type="genus" reg="Amolops">A.</tp:taxon-name-part> <tp:taxon-name-part taxon-name-part-type="species" reg="mantzorum">mantzorum</tp:taxon-name-part></tp:taxon-name></italic>), tympanum distinct (vs invisible in <italic><tp:taxon-name><tp:taxon-name-part taxon-name-part-type="genus" reg="Amolops">A.</tp:taxon-name-part> <tp:taxon-name-part taxon-name-part-type="species" reg="mantzorum">mantzorum</tp:taxon-name-part></tp:taxon-name></italic>), and hind limbs with dark crossbars (vs without dark crossbars in <italic><tp:taxon-name><tp:taxon-name-part taxon-name-part-type="genus" reg="Amolops">A.</tp:taxon-name-part> <tp:taxon-name-part taxon-name-part-type="species" reg="mantzorum">mantzorum</tp:taxon-name-part></tp:taxon-name></italic>) (Liu 1950; <xref ref-type="bibr" rid="B4">Fei et al. 2009</xref>, <xref ref-type="bibr" rid="B5">2017</xref>); from <italic><tp:taxon-name><tp:taxon-name-part taxon-name-part-type="genus" reg="Amolops">A.</tp:taxon-name-part> <tp:taxon-name-part taxon-name-part-type="species" reg="minutus">minutus</tp:taxon-name-part></tp:taxon-name></italic> by having a smaller tympanum (<abbrev xmlns:xlink="http://www.w3.org/1999/xlink" xlink:title="maximum tympanum diameter" id="ABBRID0EQECI" xlink:type="simple">TD</abbrev>/<abbrev xmlns:xlink="http://www.w3.org/1999/xlink" xlink:title="horizontal eye diameter (from the anterior corner to the posterior corner of the eye)" id="ABBRID0EUECI" xlink:type="simple">ED</abbrev> 0.24–0.37 vs 0.38–0.41 in males; 0.26–0.35 vs 0.38–0.40 in females in <italic><tp:taxon-name><tp:taxon-name-part taxon-name-part-type="genus" reg="Amolops">A.</tp:taxon-name-part> <tp:taxon-name-part taxon-name-part-type="species" reg="minutus">minutus</tp:taxon-name-part></tp:taxon-name></italic>), a larger disc of finger III (<abbrev xmlns:xlink="http://www.w3.org/1999/xlink" xlink:title="maximum width of disc of finger III" id="ABBRID0EDFCI" xlink:type="simple">FTD</abbrev>/<abbrev xmlns:xlink="http://www.w3.org/1999/xlink" xlink:title="horizontal eye diameter (from the anterior corner to the posterior corner of the eye)" id="ABBRID0EHFCI" xlink:type="simple">ED</abbrev> 0.43–0.52 vs 0.29–0.33 in males, 0.46–0.67 vs 0.36–0.39 in females in <italic><tp:taxon-name><tp:taxon-name-part taxon-name-part-type="genus" reg="Amolops">A.</tp:taxon-name-part> <tp:taxon-name-part taxon-name-part-type="species" reg="minutus">minutus</tp:taxon-name-part></tp:taxon-name></italic>; <abbrev xmlns:xlink="http://www.w3.org/1999/xlink" xlink:title="maximum width of disc of finger III" id="ABBRID0EWFCI" xlink:type="simple">FTD</abbrev>/<abbrev xmlns:xlink="http://www.w3.org/1999/xlink" xlink:title="snout-vent length (from tip of snout to cloaca)" id="ABBRID0E1FCI" xlink:type="simple">SVL</abbrev> 0.07–0.08 vs 0.04–0.05 in <italic><tp:taxon-name><tp:taxon-name-part taxon-name-part-type="genus" reg="Amolops">A.</tp:taxon-name-part> <tp:taxon-name-part taxon-name-part-type="species" reg="minutus">minutus</tp:taxon-name-part></tp:taxon-name></italic>), a granular ventral surfaces and flanks (vs smooth in <italic><tp:taxon-name><tp:taxon-name-part taxon-name-part-type="genus" reg="Amolops">A.</tp:taxon-name-part> <tp:taxon-name-part taxon-name-part-type="species" reg="minutus">minutus</tp:taxon-name-part></tp:taxon-name></italic>), the presence of a band of small spinules running from below nares, along upper lip, around lower half of eye, between tympanum and eye and rear axis of mandibles (vs spinules typically only present posterior of tympanum in <italic><tp:taxon-name><tp:taxon-name-part taxon-name-part-type="genus" reg="Amolops">A.</tp:taxon-name-part> <tp:taxon-name-part taxon-name-part-type="species" reg="minutus">minutus</tp:taxon-name-part></tp:taxon-name></italic>), and the absence of dorsolateral glandular folds (vs present in <italic><tp:taxon-name><tp:taxon-name-part taxon-name-part-type="genus" reg="Amolops">A.</tp:taxon-name-part> <tp:taxon-name-part taxon-name-part-type="species" reg="minutus">minutus</tp:taxon-name-part></tp:taxon-name></italic>) (Orlov et al. 2007; <xref ref-type="bibr" rid="B31">Pham et al. 2019</xref>; Suppl. material <xref ref-type="supplementary-material" rid="S2">2</xref>: fig. S2); from <italic><tp:taxon-name><tp:taxon-name-part taxon-name-part-type="genus" reg="Amolops">A.</tp:taxon-name-part> <tp:taxon-name-part taxon-name-part-type="species" reg="sangzhiensis">sangzhiensis</tp:taxon-name-part></tp:taxon-name></italic> by having a smaller size (<abbrev xmlns:xlink="http://www.w3.org/1999/xlink" xlink:title="snout-vent length (from tip of snout to cloaca)" id="ABBRID0E4HCI" xlink:type="simple">SVL</abbrev> 33.9–36.9 mm vs 40.3–40.9 mm in males, 37.9–44.4 mm vs 52.6–57.7 mm in females in <italic><tp:taxon-name><tp:taxon-name-part taxon-name-part-type="genus" reg="Amolops">A.</tp:taxon-name-part> <tp:taxon-name-part taxon-name-part-type="species" reg="sangzhiensis">sangzhiensis</tp:taxon-name-part></tp:taxon-name></italic>), and tympanum smooth (vs covered in fine granules in <italic><tp:taxon-name><tp:taxon-name-part taxon-name-part-type="genus" reg="Amolops">A.</tp:taxon-name-part> <tp:taxon-name-part taxon-name-part-type="species" reg="sangzhiensis">sangzhiensis</tp:taxon-name-part></tp:taxon-name></italic>) (<xref ref-type="bibr" rid="B32">Qian et al. 2023</xref>); from <italic><tp:taxon-name><tp:taxon-name-part taxon-name-part-type="genus" reg="Amolops">A.</tp:taxon-name-part> <tp:taxon-name-part taxon-name-part-type="species" reg="shuichengicus">shuichengicus</tp:taxon-name-part></tp:taxon-name></italic> by having a smaller size in females (<abbrev xmlns:xlink="http://www.w3.org/1999/xlink" xlink:title="snout-vent length (from tip of snout to cloaca)" id="ABBRID0EGJCI" xlink:type="simple">SVL</abbrev> 37.9–44.4 mm vs 48.5–55.5 mm in <italic><tp:taxon-name><tp:taxon-name-part taxon-name-part-type="genus" reg="Amolops">A.</tp:taxon-name-part> <tp:taxon-name-part taxon-name-part-type="species" reg="shuichengicus">shuichengicus</tp:taxon-name-part></tp:taxon-name></italic>), the absence of dorsolateral glandular folds (vs present in <italic><tp:taxon-name><tp:taxon-name-part taxon-name-part-type="genus" reg="Amolops">A.</tp:taxon-name-part> <tp:taxon-name-part taxon-name-part-type="species" reg="shuichengnicus">shuichengnicus</tp:taxon-name-part></tp:taxon-name></italic>), and the absence of a cream maxillary gland (vs present in <italic><tp:taxon-name><tp:taxon-name-part taxon-name-part-type="genus" reg="Amolops">A.</tp:taxon-name-part> <tp:taxon-name-part taxon-name-part-type="species" reg="shuichengnicus">shuichengnicus</tp:taxon-name-part></tp:taxon-name></italic>) (<xref ref-type="bibr" rid="B20">Lyu et al. 2019</xref>); and from <italic><tp:taxon-name><tp:taxon-name-part taxon-name-part-type="genus" reg="Amolops">A.</tp:taxon-name-part> <tp:taxon-name-part taxon-name-part-type="species" reg="tuberodepressus">tuberodepressus</tp:taxon-name-part></tp:taxon-name></italic> by having a smaller size (<abbrev xmlns:xlink="http://www.w3.org/1999/xlink" xlink:title="snout-vent length (from tip of snout to cloaca)" id="ABBRID0E1KCI" xlink:type="simple">SVL</abbrev> 33.9–36.9 mm vs 44.0–57.0 mm in males; <abbrev xmlns:xlink="http://www.w3.org/1999/xlink" xlink:title="snout-vent length (from tip of snout to cloaca)" id="ABBRID0E5KCI" xlink:type="simple">SVL</abbrev> 37.9–44.4 mm vs 61.0–70 mm in <italic><tp:taxon-name><tp:taxon-name-part taxon-name-part-type="genus" reg="Amolops">A.</tp:taxon-name-part> <tp:taxon-name-part taxon-name-part-type="species" reg="tuberodepressus">tuberodepressus</tp:taxon-name-part></tp:taxon-name></italic> in females), tibiotarsal articulation reached to the nostril (vs tibiotarsal articulation reaching beyond tip of snout in <italic><tp:taxon-name><tp:taxon-name-part taxon-name-part-type="genus" reg="Amolops">A.</tp:taxon-name-part> <tp:taxon-name-part taxon-name-part-type="species" reg="tuberodepressus">tuberodepressus</tp:taxon-name-part></tp:taxon-name></italic>), tympanum distinct (vs invisible in <italic><tp:taxon-name><tp:taxon-name-part taxon-name-part-type="genus" reg="Amolops">A.</tp:taxon-name-part> <tp:taxon-name-part taxon-name-part-type="species" reg="tuberodepressus">tuberodepressus</tp:taxon-name-part></tp:taxon-name></italic>), and different dorsal colour pattern (green with some dark or pale green spots and irregular small black dots in <italic><tp:taxon-name><tp:taxon-name-part taxon-name-part-type="genus" reg="Amolops">A.</tp:taxon-name-part> <tp:taxon-name-part taxon-name-part-type="species" reg="tuberodepressus">tuberodepressus</tp:taxon-name-part></tp:taxon-name></italic>) (Liu et al. 2000; <xref ref-type="bibr" rid="B4">Fei et al. 2009</xref>).</p></tp:treatment-sec><tp:treatment-sec><!--Section generated to contain objects referenced in tp:taxon-treatment.--><fig id="F2" position="float" orientation="portrait"><object-id xmlns:xlink="http://www.w3.org/1999/xlink" content-type="arpha" xlink:type="simple">1D5671D3-3F65-56E4-B76C-6FCFC21DFE33</object-id><label>Figure 2.</label><caption><p>Bayesian phylogeny based on 16S, <abbrev xmlns:xlink="http://www.w3.org/1999/xlink" xlink:title="NADH dehydrogenase subunit 2" id="ABBRID0EMCAG" xlink:type="simple">ND2</abbrev>, and cyt<italic>b</italic> genes. Numbers on branches are <abbrev xmlns:xlink="http://www.w3.org/1999/xlink" xlink:title="Bayesian posterior probability" id="ABBRID0ESCAG" xlink:type="simple">BPP</abbrev> and <abbrev xmlns:xlink="http://www.w3.org/1999/xlink" xlink:title="ultrafast bootstrap replications" id="ABBRID0EWCAG" xlink:type="simple">UFB</abbrev>, respectively.</p></caption><graphic xmlns:xlink="http://www.w3.org/1999/xlink" xlink:href="zookeys-1256-235_article-158846__-g002.jpg" position="float" orientation="portrait" xlink:type="simple" id="oo_1445735.jpg"><uri content-type="original_file" xlink:type="simple">https://binary.pensoft.net/fig/1445735</uri></graphic></fig><fig id="F1" position="float" orientation="portrait"><object-id xmlns:xlink="http://www.w3.org/1999/xlink" content-type="arpha" xlink:type="simple">5356AE35-4FBE-55D2-BF7B-9A033B69D194</object-id><label>Figure 1.</label><caption><p>A. Map of the type localities of species in the <italic><tp:taxon-name><tp:taxon-name-part taxon-name-part-type="genus" reg="Amolops">Amolops</tp:taxon-name-part> <tp:taxon-name-part taxon-name-part-type="species" reg="mantzorum">mantzorum</tp:taxon-name-part></tp:taxon-name></italic> group; B. Zoomed in area showing the known localities and predicted distribution of <italic><tp:taxon-name><tp:taxon-name-part taxon-name-part-type="genus" reg="Amolops">Amolops</tp:taxon-name-part> <tp:taxon-name-part taxon-name-part-type="species" reg="cuongi">cuongi</tp:taxon-name-part></tp:taxon-name></italic> sp. nov. Star indicates type locality of <italic><tp:taxon-name><tp:taxon-name-part taxon-name-part-type="genus" reg="Amolops">Amolops</tp:taxon-name-part> <tp:taxon-name-part taxon-name-part-type="species" reg="cuongi">cuongi</tp:taxon-name-part></tp:taxon-name></italic> sp. nov. The precise type locality of <italic><tp:taxon-name><tp:taxon-name-part taxon-name-part-type="genus" reg="Amolops">A.</tp:taxon-name-part> <tp:taxon-name-part taxon-name-part-type="species" reg="lifanensis">lifanensis</tp:taxon-name-part></tp:taxon-name></italic> is not known (Lishan and Maoxian counties in central Sichuan Province).</p></caption><graphic xmlns:xlink="http://www.w3.org/1999/xlink" xlink:href="zookeys-1256-235_article-158846__-g001.jpg" position="float" orientation="portrait" xlink:type="simple" id="oo_1445734.jpg"><uri content-type="original_file" xlink:type="simple">https://binary.pensoft.net/fig/1445734</uri></graphic></fig><supplementary-material xmlns:xlink="http://www.w3.org/1999/xlink" id="S2" position="float" orientation="portrait" xlink:type="simple"><object-id content-type="arpha" xlink:type="simple">B2674F40-D090-5207-AC23-D0C15814A9B2</object-id><label>Supplementary material 2</label><caption><p>Supplementary figures</p></caption><statement content-type="dataType"><label>Data type</label><p>docx</p></statement><statement content-type="notes"><label>Explanation note</label><p><bold>fig. S1.</bold> Habitat of <italic><tp:taxon-name><tp:taxon-name-part taxon-name-part-type="genus" reg="Amolops">Amolops</tp:taxon-name-part> <tp:taxon-name-part taxon-name-part-type="species" reg="cuongi">cuongi</tp:taxon-name-part></tp:taxon-name></italic> sp. nov. in the Hoang Lien Range. <bold>fig. S2.</bold> (A–C) <italic><tp:taxon-name><tp:taxon-name-part taxon-name-part-type="genus" reg="Amolops">Amolops</tp:taxon-name-part> <tp:taxon-name-part taxon-name-part-type="species" reg="cuongi">cuongi</tp:taxon-name-part></tp:taxon-name></italic> sp. nov. adult male paratype <abbrev content-type="institution" xlink:title="Institute of Institute of Life Science– Herpetology" id="ABBRID0EVZBK" xlink:type="simple">ILS H</abbrev>.3665 dorsal, ventral and lateral views in preservative.</p></statement><media xlink:href="zookeys-1256-235_article-158846__-s002.doc" mimetype="application" mime-subtype="msword" position="float" orientation="portrait" xlink:type="simple" id="oo_1445741.doc"><uri content-type="original_file" xlink:type="simple">https://binary.pensoft.net/file/1445741</uri></media><permissions><license xlink:type="simple"><license-p>This dataset is made available under the Open Database License (http://opendatacommons.org/licenses/odbl/1.0/). The Open Database License (ODbL) is a license agreement intended to allow users to freely share, modify, and use this Dataset while maintaining this same freedom for others, provided that the original source and author(s) are credited.</license-p></license></permissions><attrib specific-use="authors">Anh Van Pham, Chung Van Hoang, Benjamin Tapley, Luan Thanh Nguyen, Hanh Huu Nguyen, Toi Van La, Thomas Ziegler, Jodi J. L. Rowley, Truong Quang Nguyen, Minh Duc Le</attrib></supplementary-material></tp:treatment-sec><ref-list><ref id="B4"><mixed-citation xmlns:xlink="http://www.w3.org/1999/xlink" xlink:type="simple"><person-group><name name-style="western"><surname>Fei</surname><given-names>L</given-names></name><name name-style="western"><surname>Hu</surname><given-names>SQ</given-names></name><name name-style="western"><surname>Ye</surname><given-names>CY</given-names></name><name name-style="western"><surname>Huang</surname><given-names>YZ</given-names></name></person-group> (<year>2009</year>) Fauna Sinica. <tp:taxon-name><tp:taxon-name-part taxon-name-part-type="class">Amphibia</tp:taxon-name-part></tp:taxon-name> (Vol. 3) <tp:taxon-name><tp:taxon-name-part taxon-name-part-type="order">Anura</tp:taxon-name-part></tp:taxon-name>. Science Press, Beijing, 881 pp</mixed-citation></ref><ref id="B5"><mixed-citation xmlns:xlink="http://www.w3.org/1999/xlink" xlink:type="simple"><person-group><name name-style="western"><surname>Fei</surname><given-names>L</given-names></name><name name-style="western"><surname>Ye</surname><given-names>C-Y</given-names></name><name name-style="western"><surname>Wang</surname><given-names>Y-F</given-names></name><name name-style="western"><surname>Jiang</surname><given-names>K</given-names></name></person-group> (<year>2017</year>) <article-title>A new species of the genus <italic><tp:taxon-name><tp:taxon-name-part taxon-name-part-type="genus">Amolops</tp:taxon-name-part></tp:taxon-name></italic> (<tp:taxon-name><tp:taxon-name-part taxon-name-part-type="order">Anura</tp:taxon-name-part></tp:taxon-name>: <tp:taxon-name><tp:taxon-name-part taxon-name-part-type="family">Ranidae</tp:taxon-name-part></tp:taxon-name>) from high-altitude Sichuan, southwestern China, with a discussion on the taxonomic status of <italic><tp:taxon-name><tp:taxon-name-part taxon-name-part-type="genus">Amolops</tp:taxon-name-part> <tp:taxon-name-part taxon-name-part-type="species">kangtingensis</tp:taxon-name-part></tp:taxon-name></italic>.</article-title><source>Zoological Research</source><volume>38</volume>: <fpage>138</fpage>–<lpage>145</lpage>. <ext-link xlink:href="10.24272/j.issn.2095-8137.2020.018" ext-link-type="doi" xlink:type="simple">https://doi.org/10.24272/j.issn.2095-8137.2020.018</ext-link></mixed-citation></ref><ref id="B24"><mixed-citation xmlns:xlink="http://www.w3.org/1999/xlink" xlink:type="simple"><person-group><name name-style="western"><surname>Nguyen</surname><given-names>LT</given-names></name><name name-style="western"><surname>Tapley</surname><given-names>B</given-names></name><name name-style="western"><surname>Cutajar</surname><given-names>T</given-names></name><name name-style="western"><surname>Nguyen</surname><given-names>CT</given-names></name><name name-style="western"><surname>Portway</surname><given-names>C</given-names></name><name name-style="western"><surname>Harding</surname><given-names>L</given-names></name><name name-style="western"><surname>Rowley</surname><given-names>JJL</given-names></name></person-group> (<year>2020</year>) <article-title>A description of the tadpole of the Critically Endangered Botsford’s leaf-litter frog (<italic><tp:taxon-name><tp:taxon-name-part taxon-name-part-type="genus">Leptobrachella</tp:taxon-name-part> <tp:taxon-name-part taxon-name-part-type="species">botsfordi</tp:taxon-name-part></tp:taxon-name></italic>) with comments on the distribution and conservation status of the species.</article-title><source>Zootaxa</source><volume>4860</volume>(<issue>2</issue>): <fpage>293</fpage>–<lpage>300</lpage>. <ext-link xlink:href="10.11646/zootaxa.4860.2.10" ext-link-type="doi" xlink:type="simple">https://doi.org/10.11646/zootaxa.4860.2.10</ext-link></mixed-citation></ref><ref id="B16"><mixed-citation xmlns:xlink="http://www.w3.org/1999/xlink" xlink:type="simple"><person-group><name name-style="western"><surname>Le</surname><given-names>TH</given-names></name><name name-style="western"><surname>Nguyen</surname><given-names>TNT</given-names></name><name name-style="western"><surname>Lasko</surname><given-names>K</given-names></name><name name-style="western"><surname>Ilavajhala</surname><given-names>S</given-names></name><name name-style="western"><surname>Vadrevu</surname><given-names>KP</given-names></name><name name-style="western"><surname>Justice</surname><given-names>C</given-names></name></person-group> (<year>2014</year>) <article-title>Vegetation fires and air pollution in Vietnam.</article-title><source>Environmental Pollution</source><volume>195</volume>: <fpage>267</fpage>–<lpage>275</lpage>. <ext-link xlink:href="10.1016/j.envpol.2014.07.023" ext-link-type="doi" xlink:type="simple">https://doi.org/10.1016/j.envpol.2014.07.023</ext-link></mixed-citation></ref><ref id="B49"><mixed-citation xmlns:xlink="http://www.w3.org/1999/xlink" xlink:type="simple"><person-group><name name-style="western"><surname>Vadrevu</surname><given-names>KP</given-names></name><name name-style="western"><surname>Lasko</surname><given-names>K</given-names></name><name name-style="western"><surname>Giglio</surname><given-names>L</given-names></name><name name-style="western"><surname>Schroeder</surname><given-names>W</given-names></name><name name-style="western"><surname>Biswas</surname><given-names>S</given-names></name><name name-style="western"><surname>Justice</surname><given-names>C</given-names></name></person-group> (<year>2019</year>) Trends in vegetation fires in south and southeast Asian countries. Scientific Reports 9(1): e7422. <ext-link xlink:href="10.1038/s41598-019-43940-x" ext-link-type="doi" xlink:type="simple">https://doi.org/10.1038/s41598-019-43940-x</ext-link></mixed-citation></ref><ref id="B48"><mixed-citation xmlns:xlink="http://www.w3.org/1999/xlink" xlink:type="simple"><person-group><name name-style="western"><surname>Trang</surname><given-names>PT</given-names></name><name name-style="western"><surname>Andrew</surname><given-names>ME</given-names></name><name name-style="western"><surname>Chu</surname><given-names>T</given-names></name><name name-style="western"><surname>Enright</surname><given-names>NJ</given-names></name></person-group> (<year>2022</year>) <article-title>Forest fire and its key drivers in the tropical forests of northern Vietnam.</article-title><source>International Journal of Wildland Fire</source><volume>31</volume>(<issue>3</issue>): <fpage>213</fpage>–<lpage>229</lpage>. <ext-link xlink:href="10.1071/WF21078" ext-link-type="doi" xlink:type="simple">https://doi.org/10.1071/WF21078</ext-link></mixed-citation></ref><ref id="B1"><mixed-citation xmlns:xlink="http://www.w3.org/1999/xlink" xlink:type="simple"><person-group><name name-style="western"><surname>Duan</surname><given-names>RY</given-names></name><name name-style="western"><surname>Kong</surname><given-names>XQ</given-names></name><name name-style="western"><surname>Huang</surname><given-names>MY</given-names></name><name name-style="western"><surname>Varela</surname><given-names>S</given-names></name><name name-style="western"><surname>Ji</surname><given-names>X</given-names></name></person-group> (<year>2016</year>) The potential effects of climate change on amphibian distribution, range fragmentation and turnover in China. PeerJ 4: e2185. <ext-link xlink:href="10.7717/peerj.2185" ext-link-type="doi" xlink:type="simple">https://doi.org/10.7717/peerj.2185</ext-link></mixed-citation></ref><ref id="B46"><mixed-citation xmlns:xlink="http://www.w3.org/1999/xlink" xlink:type="simple"><person-group><name name-style="western"><surname>Tapley</surname><given-names>B</given-names></name><name name-style="western"><surname>Jervis</surname><given-names>P</given-names></name><name name-style="western"><surname>Nguyen</surname><given-names>LT</given-names></name><name name-style="western"><surname>Portway</surname><given-names>C</given-names></name><name name-style="western"><surname>Nguyen</surname><given-names>CT</given-names></name><name name-style="western"><surname>Luong</surname><given-names>HV</given-names></name><name name-style="western"><surname>Kane</surname><given-names>D</given-names></name><name name-style="western"><surname>Brookes</surname><given-names>L</given-names></name><name name-style="western"><surname>Perkins</surname><given-names>MW</given-names></name><name name-style="western"><surname>Ghosh</surname><given-names>P</given-names></name><name name-style="western"><surname>Wierzbicki</surname><given-names>C</given-names></name><name name-style="western"><surname>Shelton</surname><given-names>J</given-names></name><name name-style="western"><surname>Fisher</surname><given-names>MC</given-names></name><name name-style="western"><surname>Rowley</surname><given-names>JJL</given-names></name></person-group> (<year>2020</year>) <article-title>Low prevalence of <italic><tp:taxon-name><tp:taxon-name-part taxon-name-part-type="genus">Batrachochytrium</tp:taxon-name-part> <tp:taxon-name-part taxon-name-part-type="species">dendrobatidis</tp:taxon-name-part></tp:taxon-name></italic> detected in amphibians from Vietnam’s highest mountains.</article-title><source>Herpetological Review</source><volume>51</volume>(<issue>4</issue>): <fpage>726</fpage>–<lpage>732</lpage>. <ext-link xlink:href="10.5061/dryad.cjsxksn3v" ext-link-type="doi" xlink:type="simple">https://doi.org/10.5061/dryad.cjsxksn3v</ext-link></mixed-citation></ref><ref id="B9"><mixed-citation xmlns:xlink="http://www.w3.org/1999/xlink" xlink:type="simple">IUCN (<year>2012</year>) IUCN Red List Categories and Criteria: Version 3.1. (2<sup>nd</sup> Edn.). IUCN, Gland and Cambridge, iv + 32 pp.</mixed-citation></ref><ref id="B42"><mixed-citation xmlns:xlink="http://www.w3.org/1999/xlink" xlink:type="simple"><person-group><name name-style="western"><surname>Tang</surname><given-names>S</given-names></name><name name-style="western"><surname>Sun</surname><given-names>T</given-names></name><name name-style="western"><surname>Liu</surname><given-names>S</given-names></name><name name-style="western"><surname>Luo</surname><given-names>S</given-names></name><name name-style="western"><surname>Yu</surname><given-names>G</given-names></name><name name-style="western"><surname>Du</surname><given-names>L-N</given-names></name></person-group> (<year>2023</year>) <article-title>A new species of cascade frog (<tp:taxon-name><tp:taxon-name-part taxon-name-part-type="order">Anura</tp:taxon-name-part></tp:taxon-name>: <tp:taxon-name><tp:taxon-name-part taxon-name-part-type="family">Ranidae</tp:taxon-name-part></tp:taxon-name>: <italic><tp:taxon-name><tp:taxon-name-part taxon-name-part-type="genus">Amolops</tp:taxon-name-part></tp:taxon-name></italic>) from central Yunnan, China.</article-title><source>Zoological Letters</source><volume>9</volume>(<issue>15</issue>): <fpage>1</fpage>–<lpage>19</lpage>. <ext-link xlink:href="10.1186/s40851-023-00214-9" ext-link-type="doi" xlink:type="simple">https://doi.org/10.1186/s40851-023-00214-9</ext-link></mixed-citation></ref><ref id="B17"><mixed-citation xmlns:xlink="http://www.w3.org/1999/xlink" xlink:type="simple"><person-group><name name-style="western"><surname>Li</surname><given-names>S-Z</given-names></name><name name-style="western"><surname>Liu</surname><given-names>J</given-names></name><name name-style="western"><surname>Ke</surname><given-names>XC</given-names></name><name name-style="western"><surname>Cheng</surname><given-names>G</given-names></name><name name-style="western"><surname>Wang</surname><given-names>B</given-names></name></person-group> (<year>2024</year>) <article-title>A new species of <italic><tp:taxon-name><tp:taxon-name-part taxon-name-part-type="genus">Amolops</tp:taxon-name-part></tp:taxon-name></italic> (<tp:taxon-name><tp:taxon-name-part taxon-name-part-type="class">Amphibia</tp:taxon-name-part></tp:taxon-name>, <tp:taxon-name><tp:taxon-name-part taxon-name-part-type="order">Anura</tp:taxon-name-part></tp:taxon-name>, <tp:taxon-name><tp:taxon-name-part taxon-name-part-type="family">Ranidae</tp:taxon-name-part></tp:taxon-name>) from Guizhou Province, China.</article-title><source>ZooKeys</source><volume>1189</volume>: <fpage>33</fpage>–<lpage>54</lpage>. <ext-link xlink:href="10.3897/zookeys.1189.115621" ext-link-type="doi" xlink:type="simple">https://doi.org/10.3897/zookeys.1189.115621</ext-link></mixed-citation></ref><ref id="B31"><mixed-citation xmlns:xlink="http://www.w3.org/1999/xlink" xlink:type="simple"><person-group><name name-style="western"><surname>Pham</surname><given-names>AV</given-names></name><name name-style="western"><surname>Sung</surname><given-names>NB</given-names></name><name name-style="western"><surname>Pham</surname><given-names>CT</given-names></name><name name-style="western"><surname>Le MD</surname><given-names>Ziegler T</given-names></name><name name-style="western"><surname>Nguyen</surname><given-names>QT</given-names></name></person-group> (<year>2019</year>) <article-title>A new species of <italic><tp:taxon-name><tp:taxon-name-part taxon-name-part-type="genus">Amolops</tp:taxon-name-part></tp:taxon-name></italic> (<tp:taxon-name><tp:taxon-name-part taxon-name-part-type="order">Anura</tp:taxon-name-part></tp:taxon-name>: <tp:taxon-name><tp:taxon-name-part taxon-name-part-type="family">Ranidae</tp:taxon-name-part></tp:taxon-name>) from Vietnam.</article-title><source>Raffles Bulletin of Zoology Singapore</source><volume>67</volume>: <fpage>363</fpage>–<lpage>377</lpage>. <ext-link xlink:href="10.26107/RBZ-2023-0004" ext-link-type="doi" xlink:type="simple">https://doi.org/10.26107/RBZ-2023-0004</ext-link></mixed-citation></ref><ref id="B32"><mixed-citation xmlns:xlink="http://www.w3.org/1999/xlink" xlink:type="simple"><person-group><name name-style="western"><surname>Qian</surname><given-names>T-Y</given-names></name><name name-style="western"><surname>Xiang</surname><given-names>J</given-names></name><name name-style="western"><surname>Jiang</surname><given-names>J-p</given-names></name><name name-style="western"><surname>Yang</surname><given-names>D</given-names></name><name name-style="western"><surname>Gui</surname><given-names>J</given-names></name></person-group> (<year>2023</year>) <article-title>A new species of the <italic><tp:taxon-name><tp:taxon-name-part taxon-name-part-type="genus">Amolops</tp:taxon-name-part> <tp:taxon-name-part taxon-name-part-type="species">mantzorum</tp:taxon-name-part></tp:taxon-name></italic> group (<tp:taxon-name><tp:taxon-name-part taxon-name-part-type="order">Anura</tp:taxon-name-part></tp:taxon-name>: <tp:taxon-name><tp:taxon-name-part taxon-name-part-type="family">Ranidae</tp:taxon-name-part></tp:taxon-name>: <tp:taxon-name><tp:taxon-name-part taxon-name-part-type="genus">Amolops</tp:taxon-name-part></tp:taxon-name>) from northwestern Hunan Province, China.</article-title><source>Asian Herpetological Research</source><volume>14</volume>: <fpage>54</fpage>–<lpage>64</lpage>. <ext-link xlink:href="10.16373/j.cnki.ahr.220063" ext-link-type="doi" xlink:type="simple">https://doi.org/10.16373/j.cnki.ahr.220063</ext-link></mixed-citation></ref><ref id="B20"><mixed-citation xmlns:xlink="http://www.w3.org/1999/xlink" xlink:type="simple"><person-group><name name-style="western"><surname>Lyu</surname><given-names>Z-T</given-names></name><name name-style="western"><surname>Zeng</surname><given-names>Z-C</given-names></name><name name-style="western"><surname>Wan</surname><given-names>H</given-names></name><name name-style="western"><surname>Yang</surname><given-names>J</given-names></name><name name-style="western"><surname>Li</surname><given-names>Y-L</given-names></name><name name-style="western"><surname>Pang</surname><given-names>H</given-names></name><name name-style="western"><surname>Wang</surname><given-names>Y-Y</given-names></name></person-group> (<year>2019</year>) <article-title>A new species of <italic><tp:taxon-name><tp:taxon-name-part taxon-name-part-type="genus">Amolops</tp:taxon-name-part></tp:taxon-name></italic> (<tp:taxon-name><tp:taxon-name-part taxon-name-part-type="order">Anura</tp:taxon-name-part></tp:taxon-name>: <tp:taxon-name><tp:taxon-name-part taxon-name-part-type="family">Ranidae</tp:taxon-name-part></tp:taxon-name>) from China, with taxonomic comments on A. liangshanensis and Chinese populations of <italic><tp:taxon-name><tp:taxon-name-part taxon-name-part-type="genus">A.</tp:taxon-name-part> <tp:taxon-name-part taxon-name-part-type="species">marmoratus</tp:taxon-name-part></tp:taxon-name></italic>.</article-title><source>Zootaxa</source><volume>4609</volume>(<issue>2</issue>): <fpage>247</fpage>–<lpage>268</lpage>. <ext-link xlink:href="10.11646/zootaxa.4609.2.3" ext-link-type="doi" xlink:type="simple">https://doi.org/10.11646/zootaxa.4609.2.3</ext-link></mixed-citation></ref></ref-list></tp:taxon-treatment>
